# Supplementary material for: Identification by Tn‐seq of Dickeya dadantii genes required for survival in chicory plants
Source: Mol Plant Pathol. 2018 Nov 15;20(2):287–306. doi: 10.1111/mpp.12754 (PMC6637903; doi:10.1111/mpp.12754)
Supplement: Supplementary file 3 — Table S1 Raw data of the Hidden Markov Model (HMM) and resampling analysis by TRANSIT. [file MPP-20-287-s003.xlsx]

## Sheet: Raw data
RAW DATA of the HMM and RESAMPLING ANALYSIS by TRANSIT
				HMM - LB							RESAMPLING
#order	#Orf	Name	Description	Number of sites labeled E	Number of sites labeled GD	Number of sites labeled NE	Number of sites labeled GA	Mean insertion rate within the gene	Mean read count within the gene	State	Sites	Mean A	Mean B	Delta sum	log2FC	p-value	q-value
1	Dda3937_00155	mioC	FMN-binding protein MioC	0	0	11	0	0.4545	127.6	NE	7	131.5	20.8	-885.56	-2.66	0.0145	0.31249
2	Dda3937_00156	asnC	DNA-binding transcriptional dual regulator	0	0	13	0	0.5385	197.57	NE	11	193.6	90.2	-1034.11	-1.1	0.2695	1
3	Dda3937_00157	viaA	Von Willebrand Factor Type A (VWA) domain-containing protein	0	0	28	0	0.3571	722.4	NE	25	591.1	199.4	-7833.5	-1.57	0.056	0.70938
4	Dda3937_00158	ravA	AAA+ family ATPase	0	0	42	0	0.5	267.38	NE	33	226.6	116.8	-3953.85	-0.96	0.2315	1
5	Dda3937_00159	trkD	potassium transporter	0	0	51	0	0.4118	616.71	NE	45	535.8	261.4	-10977	-1.04	0.0915	0.88317
6	Dda3937_02355	rbsD	predicted cytoplasmic sugar-binding protein	0	0	13	0	0.3846	10.8	NE	9	7.9	1.5	-64.11	-2.4	0.2518	1
7	Dda3937_02356	rbsA	fused D-ribose transporter subunits of ABC superfamily: ATP-binding components	0	0	41	0	0.2439	235.5	NE	30	216	61.7	-2776.89	-1.81	0.3521	1
8	Dda3937_02357	rbsC	D-ribose transporter subunit%3B membrane component of ABC superfamily	0	0	32	0	0.4688	65.53	NE	23	64.1	90.4	631.64	0.5	0.5793	1
9	Dda3937_02358	rbsB	periplasmic-binding component of an ABC superfamily D-ribose transporter	0	0	19	0	0.2632	362	NE	14	499.4	165.2	-2005.54	-1.6	0.4346	1
10	Dda3937_02359	rbsK	ribokinase	0	0	26	0	0.1154	263.67	NE	22	126.1	256.9	1307.97	1.03	0.3322	1
11	Dda3937_02360	rbsR	Ribose operon repressor	0	0	43	0	0.4186	281.72	NE	35	234.3	703.8	15964	1.59	0.0851	0.84665
12	Dda3937_04660	Dda3937_04660	16S ribosomal RNA	70	0	0	0	0	0	ES	58	0	0	0	0	1	1
13	Dda3937_04671	Dda3937_04671	tRNA-Glu	3	0	0	0	0	0	ES	3	0	0	0	0	1	1
14	Dda3937_04661	Dda3937_04661	23S ribosomal RNA	145	0	0	0	0	0	ES	115	0	0	0	0	1	1
15	Dda3937_04662	Dda3937_04662	5S ribosomal RNA	3	0	0	0	0	0	ES	3	0	0	0	0	1	1
16	Dda3937_01107	mobB	molybdopterin-guanine dinucleotide biosynthesis protein B	6	8	7	0	0.1905	407.75	GD	15	336.6	201	-1084.12	-0.74	0.4142	1
17	Dda3937_01108	mobA	Molybdopterin-guanine dinucleotide biosynthesis protein A	0	29	0	0	0.2414	21.14	GD	23	15	14	-13.18	-0.09	0.9362	1
18	Dda3937_01109	yihD	conserved protein	0	4	8	0	0.1667	476.5	NE	10	196.7	65	-1053.96	-1.6	0.3831	1
19	Dda3937_01110	rdoA	regulator of disulfide oxidoreductase A	0	0	41	0	0.2683	125.73	NE	34	88.7	84.2	-108.27	-0.08	0.9262	1
20	Dda3937_01111	dsbA	periplasmic protein disulfide isomerase I	0	0	21	0	0.4762	173.4	NE	16	34.8	1.3	-402.1	-4.73	0.0117	0.28286
21	Dda3937_01112	polA	DNA polymerase I	90	0	0	0	0.1	1.11	ES	73	0.7	0	-14.21	4.81	0	0
22	Dda3937_04680	spf	Spot 42 RNA	0	0	7	0	0.4286	427.67	NE	5	354	116.2	-1426.78	-1.61	0.0783	0.80222
23	Dda3937_01113	yihA	GTP-binding protein	29	0	2	0	0.0968	34.67	ES	21	0.7	0.9	1.51	0.46	1	1
24	Dda3937_01114	yihI	conserved protein	0	0	9	0	0.4444	89	NE	6	96.9	11.2	-514.05	-3.11	0.3382	1
25	Dda3937_01115	hemN	coproporphyrinogen III oxidase%2C SAM and NAD(P)H dependent%2C oxygen-independent	0	0	44	0	0.3636	477	NE	30	93.1	47.7	-1181.09	-0.97	0.3937	1
26	Dda3937_01116	glnG	Nitrogen regulation protein NR(I)	0	10	26	0	0.2222	47.12	NE	26	39.4	0.1	-628.76	-8.22	0	0
27	Dda3937_01117	glnL	sensory histidine kinase in two-component regulatory system with GlnG	0	34	0	0	0.1176	11	GD	22	9.2	0	-73.66	-0.2	0.001	0.04093
28	Dda3937_01118	glnA	glutamine synthetase	0	44	0	0	0.2955	4.08	GD	33	3.2	0	-58.06	2.48	0	0
29	Dda3937_01119	bipA	GTP-binding protein	58	0	0	0	0.0862	1	ES	44	0.5	0.2	-3.58	-0.98	0.2966	1
30	Dda3937_01120	yihX	Putative haloacid dehalogenase-like hydrolase	0	0	19	0	0.3158	47.33	NE	12	37.1	68.1	371.55	0.87	0.244	1
31	Dda3937_01121	dtd	D-Tyr-tRNA(Tyr) deacylase	0	0	15	0	0.4667	40.71	NE	10	36.9	38.6	20.44	0.07	0.9289	1
32	Dda3937_01122	yiiD	predicted acetyltransferase	0	9	21	0	0.4	114.67	NE	21	72.4	64.6	-173.29	-0.17	0.8119	1
33	Dda3937_01123	yicH	conserved protein	0	20	0	17	0.3514	1532.23	GD	28	290.3	247.5	-771.04	-0.23	0.7807	1
34	Dda3937_01124	yicE	Xanthine permease	0	14	0	11	0.32	126.5	GD	19	118.7	113.4	-74.19	-0.07	0.9496	1
35	Dda3937_01125	recG	ATP-dependent DNA helicase	0	14	24	0	0.2368	58.89	NE	28	46.3	19.4	-430.51	-1.25	0.1244	1
36	Dda3937_01126	trmH	tRNA (Guanosine-2'-O-)-methyltransferase	0	0	15	0	0.4	103.83	NE	9	101.5	139.2	377.46	0.46	0.8884	1
37	Dda3937_01127	spoT	GTP pyrophosphokinase / Guanosine-3'%2C5'-bis(diphosphate) 3'-pyrophosphohydrolase	48	0	12	0	0.1667	59.4	ES	44	36.1	89.3	851.92	1.31	0.3691	1
38	Dda3937_01128	rpoZ	RNA polymerase%2C omega subunit	9	0	0	0	0.1111	1	ES	5	0	0	0	0	1	1
39	Dda3937_01129	gmk	guanylate kinase	21	0	0	0	0.0952	2.5	ES	15	2.1	0.5	-6.1	-1.95	0.7129	1
40	Dda3937_01130	yicF	DNA ligase	0	6	24	0	0.3	210.44	NE	24	26.6	21.8	-86.21	-0.29	0.7227	1
41	Dda3937_01131	eptB	predicted metal dependent hydrolase	0	6	68	0	0.3649	303.89	NE	59	219.4	105.8	-5452.87	-1.05	0.2241	1
42	Dda3937_04245	Dda3937_04245	tRNA-Pro	0	1	0	0	0	0	GD	1	0	0	0	0	1	1
43	Dda3937_01132	Dda3937_01132	hypothetical protein	0	11	11	0	0.4545	150.8	NE	17	151.6	87	-1034	-0.8	0.5379	1
44	Dda3937_01133	Dda3937_01133	Oxidoreductase%2C short-chain dehydrogenase/reductase family	0	0	27	0	0.2222	256.17	NE	20	157.3	120.2	-593.6	-0.39	0.6975	1
45	Dda3937_01134	Dda3937_01134	Long-chain-fatty-acid--CoA ligase / long-chain acyl-CoA synthetase	0	0	22	0	0.4091	794	NE	17	597.4	132.2	-9303.69	-2.18	0.3897	1
46	Dda3937_01135	Dda3937_01135	Transporter%2C MFS superfamily	0	0	20	0	0.45	283.33	NE	18	234.6	105.1	-2331.83	-1.16	0.3143	1
47	Dda3937_01136	Dda3937_01136	Transcription regulator	0	0	16	0	0.1875	130.67	NE	11	0.4	1.3	6.9	1.64	0.3874	1
48	Dda3937_01137	Dda3937_01137	Probable transporter	0	0	24	0	0.3333	115.75	NE	19	83.4	99.6	292.89	0.26	0.6802	1
49	Dda3937_01138	Dda3937_01138	Probable histidine acid phosphatase	0	0	32	0	0.3438	184.27	NE	27	175.2	119.1	-1010.25	-0.56	0.3534	1
50	Dda3937_01139	Dda3937_01139	ABC transporter%2C inner membrane component	0	0	34	0	0.1176	296.75	NE	26	122.4	87.3	-561.18	-0.49	0.7014	1
51	Dda3937_01140	Dda3937_01140	N-Acetyl-D-glucosamine ABC transport system%2C permease protein 2	0	0	36	0	0.3333	120.92	NE	33	99.7	68.3	-754.48	-0.55	0.7362	1
52	Dda3937_01141	Dda3937_01141	probable solute binding protein	0	0	33	0	0.5152	264.12	NE	29	195.1	99.6	-3631.74	-0.97	0.3868	1
53	Dda3937_01142	Dda3937_01142	putative secreted protein	0	0	25	0	0.4	756.8	NE	16	406.5	195.2	-2112.54	-1.06	0.4805	1
54	Dda3937_01143	Dda3937_01143	Arsenical-resistance protein ACR3	0	0	24	0	0.5833	291.86	NE	17	231.5	155.9	-1360.51	-0.57	0.6074	1
55	Dda3937_01144	Dda3937_01144	hypothetical protein	23	0	7	0	0.1667	84.2	ES	24	55.8	47.8	-47.67	-0.22	0.7836	1
56	Dda3937_01145	Dda3937_01145	putative acetyltransferase	0	0	17	0	0.4118	303.14	NE	13	84.1	48.9	-351.89	-0.78	0.1507	1
57	Dda3937_01146	dsdA	D-serine dehydratase	0	0	28	0	0.2857	117.25	NE	17	76.3	43.7	-326.73	-0.81	0.4596	1
58	Dda3937_01147	Dda3937_01147	hypothetical protein	0	28	0	0	0.25	4.57	GD	16	2.3	4.6	27.87	1.02	0.2566	1
59	Dda3937_01148	Dda3937_01148	hypothetical exported protein	0	7	2	0	0.2222	438	GD	5	0	0	0	0	1	1
60	Dda3937_04428	Dda3937_04428	hypothetical protein	0	1	10	0	0.2727	311.67	NE	11	256.4	198.7	-345.72	-0.37	0.6888	1
61	Dda3937_01149	Dda3937_01149	Transcriptional regulator FrcR for fructose utilization%2C ROK family	0	0	24	0	0.2917	232	NE	20	132.7	85.9	-935.66	-0.63	0.6091	1
62	Dda3937_01150	Dda3937_01150	Maltose/maltodextrin ABC transporter%2C substrate binding periplasmic protein MalE	0	0	40	0	0.375	201.93	NE	32	165.5	110.1	-1661.6	-0.59	0.4621	1
63	Dda3937_01151	Dda3937_01151	Sugar ABC transporter%2C permease protein	0	0	23	0	0.3478	96.5	NE	20	55.6	45.2	-228.14	-0.3	0.7589	1
64	Dda3937_01152	Dda3937_01152	Sugar ABC transporter%2C permease protein	0	0	26	0	0.4615	548.08	NE	19	507.2	40.4	-7469.04	-3.65	0.4539	1
65	Dda3937_01153	Dda3937_01153	Maltose/maltodextrin transport ATP-binding protein MalK	0	0	23	0	0.4783	141.91	NE	17	94.7	44.3	-1007.79	-1.1	0.2057	1
66	Dda3937_01154	Dda3937_01154	Metal-dependent hydrolase	0	3	16	0	0.5263	530.4	NE	13	611.3	331.3	-3920.31	-0.88	0.1714	1
67	Dda3937_01155	Dda3937_01155	hypothetical exported protein	0	8	0	0	0.125	4	GD	5	0	0	0	0	1	1
68	Dda3937_01156	Dda3937_01156	Conserved domain protein	0	10	19	0	0.3103	477.67	NE	26	322.4	180.3	-3125.25	-0.84	0.3526	1
69	Dda3937_01157	Dda3937_01157	ATP binding protein	0	0	66	0	0.303	88.2	NE	54	65.4	62.7	-76.05	-0.06	0.9444	1
70	Dda3937_01158	yhiN	predicted oxidoreductase with FAD/NAD(P)-binding domain	0	0	21	0	0.2381	613.4	NE	18	707	234.4	-2835.92	-1.59	0.3333	1
71	Dda3937_01159	pitA	low-affinity phosphate transporter	0	0	48	0	0.5	406.17	NE	37	191.2	67.9	-4928.87	-1.49	0.1741	1
72	Dda3937_01160	uspB	universal stress protein B	0	0	16	0	0.5	124.88	NE	14	94.4	68.2	-419.72	-0.47	0.6902	1
73	Dda3937_04429	Dda3937_04429	hypothetical protein	0	0	30	0	0.5667	314.71	NE	24	193.8	78.5	-3456.92	-1.3	0.1453	1
74	Dda3937_01161	uspA	universal stress global response regulator	0	0	12	0	0.5833	302.57	NE	10	249.7	109	-1970.12	-1.2	0.1304	1
75	Dda3937_01162	Dda3937_01162	Methyl-accepting chemotaxis protein I (serine chemoreceptor protein)	0	0	48	0	0.5	50.79	NE	38	41.5	42.7	51.96	0.04	0.937	1
76	Dda3937_02521	yidA	multifunctional Erythrose 4-P%2C mannose 1-P%2C and alpha-D-glucose-1-P phosphatase	0	0	23	0	0.2174	109.6	NE	17	60	51.8	-99.14	-0.21	0.8308	1
77	Dda3937_02522	uxuA	Mannonate dehydratase	0	0	32	0	0.3125	100.5	NE	27	89.2	63.9	-454.58	-0.48	0.4285	1
78	Dda3937_02523	Dda3937_02523	Transcriptional regulator NanR	0	0	14	0	0.3571	8.8	NE	9	2	13.5	91.91	2.75	0.2252	1
79	Dda3937_02524	Dda3937_02524	ISEch4 transposase	40	0	0	0	0	0	ES	32	0	0	0	0	1	1
80	Dda3937_02525	ybiJ	putative exported protein	0	0	8	0	0.25	212	NE	4	0	11.4	22.73	2.51	0.3345	1
81	Dda3937_02526	Dda3937_02526	conserved protein	0	0	29	0	0.3103	94	NE	18	49.5	0.3	-591.29	-7.5	0	0
82	Dda3937_02527	lcfK	D-ribulokinase	0	0	34	0	0.2059	324.29	NE	25	261.1	234.7	-369.5	-0.15	0.8782	1
83	Dda3937_02528	Dda3937_02528	C-compound and carbohydrate metabolism	0	0	29	0	0.2759	137.62	NE	24	111	103.7	-102.4	-0.1	0.8711	1
84	Dda3937_02529	Dda3937_02529	Dihydrodipicolinate synthase	0	0	22	0	0.4091	1190	NE	18	1088.2	378.7	-11352.2	-1.52	0.1418	1
85	Dda3937_02530	Dda3937_02530	Putative cytoplasmic protein	0	0	24	0	0.25	49.17	NE	16	47.6	34.8	-128.07	-0.45	0.7539	1
86	Dda3937_02531	Dda3937_02531	Transporter%2C MFS superfamily	0	0	35	0	0.4	124.21	NE	26	53.2	43.6	-210.37	-0.29	0.6274	1
87	Dda3937_02532	lcfR	Fructose repressor FruR%2C LacI family	0	0	17	0	0.3529	473.83	NE	15	399.3	3	-4755.63	-7.04	0	0
88	Dda3937_02533	yidQ	conserved outer membrane protein	0	0	16	0	0.25	418.5	NE	13	230.7	115.1	-1386.88	-1	0.4419	1
89	Dda3937_02534	ibpA	heat shock chaperone	0	0	12	0	0.25	823.67	NE	8	359.3	275.2	-504.77	-0.38	0.6541	1
90	Dda3937_02535	ibpB	heat shock chaperone	0	0	11	0	0.4545	361.4	NE	9	368.1	247.3	-966.47	-0.57	0.5888	1
91	Dda3937_02536	ybhI	2-oxoglutarate/malate translocator	0	16	0	22	0.2895	1034.55	GA	26	953.1	222	-14622.2	-2.1	0.115	0.99185
92	Dda3937_02537	dcuS	Fumarate respiration sensor kinase protein DcuS	0	0	0	41	0.2683	1468.55	GA	31	1119.2	202.6	-21999.4	-2.47	0.0234	0.42484
93	Dda3937_02538	dcuR	Response regulator of the two component transcriptional regulatory system DcuR/DcuS	0	0	0	30	0.4667	473.07	GA	22	547.4	192.1	-6395.97	-1.51	0.2363	1
94	Dda3937_02539	maeN	Malate Na(+) symporter	0	0	0	49	0.3061	1227.93	GA	40	1030.5	197.2	-21664.1	-2.39	0.134	1
95	Dda3937_02540	dppA	dipeptide ABC transporter%2C periplasmic component	0	0	48	0	0.375	126.11	NE	37	110.2	41.9	-2322.09	-1.4	0.0488	0.65431
96	Dda3937_02541	dppB	dipeptide transporter%3B membrane component of ABC superfamily	0	0	31	0	0.2903	434.33	NE	20	519.8	278.3	-1932.1	-0.9	0.1682	1
97	Dda3937_02542	dppC	dipeptide transporter%3B membrane component of ABC superfamily	0	0	17	0	0.5882	64.5	NE	11	26.7	15.6	-132.95	-0.77	0.4101	1
98	Dda3937_02543	dppD	dipeptide transporter%3B ATP-binding component of ABC superfamily	0	0	19	0	0.2105	4	NE	12	2.3	25.4	138.89	3.48	0.2508	1
99	Dda3937_01979	dppF	dipeptide transporter%3B ATP-binding component of ABC superfamily	0	0	16	0	0.375	392	NE	13	322.1	252.8	-831.6	-0.35	0.6632	1
100	Dda3937_01980	Dda3937_01980	hypothetical protein	0	0	20	0	0.55	553	NE	16	556.7	61.5	-8913.3	-3.18	0.0385	0.57029
101	Dda3937_01981	Dda3937_01981	HipA protein	0	0	11	0	0.3636	655.5	NE	10	542.7	310.9	-1854.23	-0.8	0.554	1
102	Dda3937_01982	Dda3937_01982	hypothetical protein	0	0	10	0	0.6	115.17	NE	5	11.3	2.8	-50.51	-1.99	0.1629	1
103	Dda3937_01983	Dda3937_01983	GntR family transcriptional regulatory protein	0	0	27	0	0.2963	263.88	NE	23	195.6	55	-2530.4	-1.83	0.0524	0.67355
104	Dda3937_01984	Dda3937_01984	hypothetical protein	0	0	13	0	0.1538	34.5	NE	10	19	10	-53.97	-0.93	0.254	1
105	Dda3937_01985	Dda3937_01985	Probable transcription regulator protein%2C deoR family	0	0	14	0	0.1429	132	NE	11	108.3	94.1	-56.69	-0.2	0.5594	1
106	Dda3937_01986	eamA	Probable amino acid metabolite efflux pump	0	0	21	0	0.2857	1460.67	NE	16	1468.4	256.1	-12122.5	-2.52	0.1022	0.93047
107	Dda3937_01987	Dda3937_01987	hypothetical protein	10	0	12	0	0.1818	894.75	NE	20	568.7	826.2	2574.93	0.54	0.814	1
108	Dda3937_01988	Dda3937_01988	hypothetical protein	8	0	0	11	0.3158	672.5	GA	11	618.4	2089.8	14713.2	1.76	0.2379	1
109	Dda3937_01989	yhjQ	Chromosome (plasmid) partitioning protein ParA	0	0	0	23	0.3913	1036.22	GA	18	932.6	2786.2	25951.5	1.58	0.2311	1
110	Dda3937_01990	bcsA	Cellulose synthase (UDP-forming)	0	0	0	55	0.4545	3128.6	GA	40	2919.7	6592.8	117539	1.18	0.0314	0.50348
111	Dda3937_01991	bcsB	Cyclic di-GMP binding protein precursor	0	0	0	55	0.3273	1693.06	GA	48	867.2	2079.6	48495.1	1.26	0.1575	1
112	Dda3937_01992	bcsC	Cellulose synthase operon protein C precursor	0	0	0	120	0.4833	2491.33	GA	90	1961.3	3704.5	146431	0.92	0.121	1
113	Dda3937_01993	bcsD	hypothetical protein	0	0	10	1	0.5455	407.83	NE	8	91.6	186.2	757.13	1.02	0.174	1
114	Dda3937_01994	celY	endoglucanase Y	0	0	33	0	0.3939	459.23	NE	27	368.7	80.6	-7491.1	-2.19	0.0393	0.5745
115	Dda3937_01995	dctA	C4-dicarboxylic acid%2C orotate and citrate transporter	0	0	39	0	0.2308	372.56	NE	26	247.5	145.9	-2235.23	-0.76	0.4162	1
116	Dda3937_01996	yhjJ	predicted zinc-dependent peptidase	0	0	33	1	0.4118	1758.57	NE	27	1293.9	49.8	-37321.7	-4.7	0.4096	1
117	Dda3937_01997	Dda3937_01997	Putative DNA-binding protein	0	0	52	0	0.3462	133.56	NE	45	96.1	60.5	-1209.26	-0.67	0.3474	1
118	Dda3937_01998	Dda3937_01998	Type I restriction-modification system restriction subunit	0	0	13	0	0.5385	271.86	NE	10	264.9	62.5	-2428.93	-2.08	0.2199	1
119	Dda3937_01999	Dda3937_01999	Type I restriction-modification system methyltransferase subunit	0	0	20	0	0.6	372.83	NE	18	321.7	166.5	-3414.53	-0.95	0.322	1
120	Dda3937_02000	Dda3937_02000	hypothetical protein	0	0	14	0	0.2143	128.33	NE	8	7.2	2.9	-17.51	-1.34	0.5379	1
121	Dda3937_02001	kdgK	2-dehydro-3-deoxygluconate kinase	0	0	24	4	0.3571	2288.4	NE	24	1751.6	106.7	-36187.7	-4.04	0.0593	0.72922
122	Dda3937_04430	Dda3937_04430	hypothetical protein	0	0	12	0	0.4167	65.4	NE	10	52	49.1	-28.47	-0.08	0.9684	1
123	Dda3937_02002	Dda3937_02002	4-oxalocrotonate tautomerase	0	0	2	0	0	0	NE	2	0	0	0	0	1	1
124	Dda3937_02003	yhjD	conserved inner membrane protein	0	0	26	0	0.1923	259.6	NE	21	153.9	35.9	-1652.01	-2.1	0.352	1
125	Dda3937_02004	yhhS	Transporter%2C putative	0	0	33	0	0.2727	55.33	NE	24	45	20.3	-444.64	-1.15	0.3932	1
126	Dda3937_02005	dcrB	DcrB protein precursor	0	0	16	0	0.25	1519.75	NE	12	1027	4	-10230.1	-8	0.0095	0.24222
127	Dda3937_02006	yhhQ	conserved inner membrane protein	0	0	20	0	0.4	476.75	NE	16	109	159.2	602.14	0.55	0.6072	1
128	Dda3937_02007	sirA	sulfur transfer protein	0	0	9	0	0.1111	1	NE	7	0.4	0	-0.81	2.31	1	1
129	Dda3937_02008	yhhN	conserved inner membrane protein	0	0	19	0	0.3684	386.43	NE	10	400.7	446.2	364.04	0.16	0.8642	1
130	Dda3937_02009	Dda3937_02009	hypothetical protein	0	0	15	0	0.3333	35.8	NE	12	28.3	47.4	191.26	0.74	0.6276	1
131	Dda3937_02010	yhhL	conserved inner membrane protein	0	0	9	0	0.4444	26.75	NE	7	22.1	0.6	-171.97	-5.3	0.2507	1
132	Dda3937_02011	yhhF	16S rRNA m(2)G966 methyltransferase	0	0	14	0	0.0714	2	NE	10	1.6	2	0.74	0.29	0.6643	1
133	Dda3937_02012	ftsY	signal recognition particle (SRP) receptor	23	0	0	0	0	0	ES	17	0	0	0	0	1	1
134	Dda3937_02013	ftsE	predicted transporter subunit: ATP-binding component of ABC superfamily	17	0	0	0	0.0588	7	ES	14	0.2	0.7	2.04	1.78	1	1
135	Dda3937_02014	ftsX	predicted transporter subunit: membrane component of ABC superfamily	1	0	23	0	0.25	119	NE	18	7.6	0.2	-44.35	-5.56	0.2983	1
136	Dda3937_02015	rpoH	RNA polymerase%2C sigma 32 (sigma H) factor	26	0	0	0	0.0385	1	ES	20	0.4	0	-3.32	4.27	0.0493	0.65483
137	Dda3937_02016	yhhK	putative N-acetyltransferase	4	0	0	4	0.375	691	GA	5	729	612.9	-464.13	-0.25	0.6361	1
138	Dda3937_02017	livK	high-affinity leucine-specific ABC transport system%3B periplasmic binding protein	0	0	31	0	0.3548	522.82	NE	24	220.1	184.8	-565.1	-0.25	0.6512	1
139	Dda3937_02018	livH	leucine/isoleucine/valine transporter subunit%3B membrane component of ABC superfamily	0	0	31	0	0.2581	176.12	NE	24	162.7	75.6	-1218.78	-1.11	0.1794	1
140	Dda3937_02019	livM	leucine/isoleucine/valine transporter subunit%3B membrane component of ABC superfamily	0	0	29	0	0.3793	554.09	NE	25	371.6	238.4	-3197.78	-0.64	0.4759	1
141	Dda3937_02020	livG	leucine/isoleucine/valine transporter subunit%3B ATP-binding component of ABC superfamily	0	4	11	0	0.4667	43.14	NE	10	47	26.7	-202.97	-0.81	0.2274	1
142	Dda3937_02021	livF	leucine/isoleucine/valine transporter subunit%3B ATP-binding component of ABC superfamily	0	13	0	0	0.2308	7	GD	8	5.5	8.7	12.73	0.66	0.5525	1
143	Dda3937_02022	Dda3937_02022	Probable valine-pyruvate aminotransferase	1	7	0	16	0.375	2288.44	GA	21	1732.6	116.1	-32329.3	-3.9	0.1162	0.99484
144	Dda3937_02023	Dda3937_02023	Methyl-accepting chemotaxis protein	17	0	26	0	0.2093	333	NE	31	252.5	157.5	-1330.13	-0.68	0.4122	1
145	Dda3937_02024	Dda3937_02024	TolA protein	0	0	20	0	0.35	338.14	NE	16	130.1	73	-571.2	-0.83	0.5422	1
146	Dda3937_02025	Dda3937_02025	Methyl-accepting chemotaxis protein	0	0	44	0	0.1591	35.29	NE	31	24.1	16.5	-106.77	-0.55	0.6123	1
147	Dda3937_02026	Dda3937_02026	Methyl-accepting chemotaxis protein	0	31	16	0	0.2553	105.33	GD	31	85.2	79.7	-133.36	-0.1	0.8844	1
148	Dda3937_02027	Dda3937_02027	Methyl-accepting chemotaxis protein	3	0	53	0	0.1786	269.8	NE	38	39.3	28.6	-171.42	-0.46	0.6167	1
149	Dda3937_02028	Dda3937_02028	Methyl-accepting chemotaxis protein	0	0	33	0	0.3333	282.91	NE	24	131.4	85.1	-741.08	-0.63	0.4163	1
150	Dda3937_02029	ugpB	periplasmic binding protein of sn-glycerol 3-phosphate transport system	0	0	42	0	0.4762	183.05	NE	36	150.5	102.7	-1914.91	-0.55	0.3582	1
151	Dda3937_04431	ugpA	glycerol-3-phosphate transporter subunit%3B membrane component of ABC superfamily	0	0	22	0	0.2727	61	NE	18	57.7	55.8	-15.06	-0.05	0.9473	1
152	Dda3937_03043	ugpE	glycerol-3-phosphate transporter subunit%3B membrane component of ABC superfamily	0	0	17	0	0.4706	592.25	NE	13	556.3	151.8	-5663.19	-1.87	0.4074	1
153	Dda3937_03044	ugpC	glycerol-3-phosphate transporter subunit%3B ATP-binding component of ABC superfamily	0	0	20	0	0.5	130.7	NE	15	110.9	65.5	-545.28	-0.76	0.5852	1
154	Dda3937_03045	ugpQ	Glycerophosphoryl diester phosphodiesterase	0	0	12	0	0.5	74.17	NE	7	78.2	32.4	-366.12	-1.27	0.4556	1
155	Dda3937_03046	Dda3937_03046	Transporter	0	0	18	0	0.4444	51	NE	14	41.3	46.5	52.55	0.17	0.8925	1
156	Dda3937_03047	yhhA	TPR repeat containing protein	0	0	9	0	0.5556	1577.2	NE	5	554.1	65.3	-1955.22	-3.09	0.2866	1
157	Dda3937_03048	yibK	predicted rRNA methylase	0	0	12	0	0.3333	14.5	NE	9	2.7	5.4	10.93	1.02	1	1
158	Dda3937_03049	Dda3937_03049	hypothetical protein	0	0	12	0	0.3333	9.5	NE	9	9.3	5.8	-13.79	-0.67	0.5757	1
159	Dda3937_03050	Dda3937_03050	hypothetical protein	0	0	25	0	0.36	180.22	NE	16	135.9	128.9	-125.89	-0.08	0.7535	1
160	Dda3937_03051	Dda3937_03051	hypothetical protein	0	0	64	0	0.4062	312.96	NE	42	249.5	164.1	-3417	-0.6	0.425	1
161	Dda3937_03052	cpxA	sensory histidine kinase in two-component regulatory system with CpxR	24	0	1	0	0.08	327	ES	21	0.4	0	-1.66	3.27	0.4279	1
162	Dda3937_03053	cpxR	Transcriptional regulatory protein cpxR	21	0	0	0	0.0476	6	ES	17	4.5	0.5	-8.13	-3.23	0.3386	1
163	Dda3937_03054	cpxP	Putative exported protein precursor	0	0	13	0	0.2308	300.33	NE	8	736.2	1340	1207.57	0.86	0.3353	1
164	Dda3937_03055	Dda3937_03055	hypothetical protein	0	5	6	0	0.0909	5432	NE	10	4564.3	646.2	-7836.11	-2.82	0.3346	1
165	Dda3937_03056	Dda3937_03056	Tail fiber protein	46	28	8	0	0.1585	84.38	ES	61	51.5	73.2	651.02	0.51	0.6281	1
166	Dda3937_03057	Dda3937_03057	Tail fiber protein	1	73	0	0	0.1757	27.15	GD	57	16.7	13.5	-76.73	-0.31	0.7154	1
167	Dda3937_03058	Dda3937_03058	Probable tail fiber assembly protein	0	11	9	0	0.1	507	GD	14	418.2	227.8	-761.49	-0.88	0.4195	1
168	Dda3937_04432	Dda3937_04432	Tail fiber protein	0	0	78	0	0.3077	57.33	NE	63	38.2	28.1	-587.15	-0.44	0.5055	1
169	Dda3937_04433	Dda3937_04433	Tail fiber assembly protein	0	0	22	0	0.3636	446.88	NE	18	476.2	253.2	-2230.09	-0.91	0.3817	1
170	Dda3937_04434	Dda3937_04434	Tail fiber protein	28	0	29	0	0.2456	206.5	ES	43	69.6	24.6	-1079.55	-1.5	0.1034	0.9323
171	Dda3937_03863	Dda3937_03863	Probable tail fiber assembly protein	0	0	23	0	0.4348	235.7	NE	18	19.1	20.6	28.96	0.11	0.9501	1
172	Dda3937_03864	Dda3937_03864	putative MutT/nudix-family hydrolase	0	0	11	0	0.3636	433.25	NE	5	50.7	55.7	19.75	0.13	1	1
173	Dda3937_03865	Dda3937_03865	hypothetical protein	0	0	6	0	0.3333	43.5	NE	5	70.5	104.6	68.13	0.57	0.6627	1
174	Dda3937_03866	fieF	zinc transporter	0	11	19	0	0.3333	774.1	NE	23	516	279	-4738.55	-0.89	0.3946	1
175	Dda3937_03867	pfkA	6-phosphofructokinase I	0	25	0	0	0.08	1.5	GD	20	0.5	0.2	-3.06	-1.36	0.429	1
176	Dda3937_03868	Dda3937_03868	putative N-carbamoylputrescine amidase	0	13	10	0	0.2609	148.83	GD	19	83.2	51.6	-506.39	-0.69	0.5709	1
177	Dda3937_03869	Dda3937_03869	Agmatine deiminase	0	0	22	0	0.3636	129.88	NE	17	119.2	109.5	-136.32	-0.12	0.7977	1
178	Dda3937_03870	phoA	Alkaline phosphatase	0	0	29	0	0.3793	1030.55	NE	24	861.9	234	-12556.4	-1.88	0.2751	1
179	Dda3937_03871	tpiA	triosephosphate isomerase	0	0	15	0	0.1333	1.5	NE	14	1	0	-4.17	1.94	0.1493	1
180	Dda3937_03872	yiiQ	conserved protein	0	0	22	0	0.1818	50.5	NE	17	41.2	28	-104.99	-0.55	0.6379	1
181	Dda3937_03873	yiiR	conserved inner membrane protein	0	0	6	0	0.3333	284	NE	5	401.9	239.8	-324.07	-0.74	0.3266	1
182	Dda3937_03874	fpr	ferredoxin-NADP reductase	0	0	14	0	0.4286	39	NE	10	46.4	35.9	-84.74	-0.37	0.6078	1
183	Dda3937_03875	glpX	Fructose-1%2C6-bisphosphatase%2C GlpX type	0	0	14	0	0.3571	541.6	NE	8	185.2	124.5	-364.59	-0.57	0.5742	1
184	Dda3937_03876	glpK	Glycerol kinase	0	0	34	0	0.4118	122.5	NE	26	78.8	127.3	1260.28	0.69	0.3024	1
185	Dda3937_03877	glpF	Glycerol uptake facilitator protein	0	8	14	0	0.4545	115.2	NE	16	131.5	315.9	2581.73	1.26	0.3835	1
186	Dda3937_03878	Dda3937_03878	hypothetical protein	0	14	0	0	0.2857	11.5	GD	14	7.3	9.9	26.46	0.45	0.6194	1
187	Dda3937_03879	yiiU	conserved protein	0	2	3	0	0.6	61.33	NE	4	50.9	4	-281.51	-3.66	0.0783	0.80222
188	Dda3937_03880	rraA	ribonuclease E (RNase E) inhibitor protein	0	0	13	0	0.3077	134	NE	7	144.4	96.4	-96.02	-0.58	0.3351	1
189	Dda3937_03881	menA	1%2C4-dihydroxy-2-naphthoate octaprenyltransferase	0	0	28	0	0.3929	148	NE	25	136	11	-2499.65	-3.63	0.0017	0.06295
190	Dda3937_03882	hslU	molecular chaperone and ATPase component of HslUV protease	0	0	26	0	0.5385	145.43	NE	14	61	4.8	-674.46	-3.66	0.022	0.41392
191	Dda3937_03883	hslV	peptidase component of the HslUV protease	0	0	16	0	0.25	137.5	NE	12	92.2	39.3	-423.38	-1.23	0.356	1
192	Dda3937_03884	ftsN	essential cell division protein	0	0	20	0	0.2	299.25	NE	16	251.6	85.6	-1328.08	-1.56	0.3765	1
193	Dda3937_03885	cytR	DNA-binding transcriptional regulatory protein CytR	0	0	22	0	0.2273	1333	NE	17	1315.5	132.8	-9461.61	-3.31	0.006	0.17071
194	Dda3937_03886	priA	Primosome factor n' (replication factor Y)	0	41	0	0	0.0488	2	GD	32	1.5	0	-5.8	1.46	0.4413	1
195	Dda3937_04717	rpmE	LSU ribosomal protein L31p	0	5	0	0	0	0	GD	4	0	0	0	0	1	1
196	Dda3937_03887	metJ	DNA-binding protein transcriptional repressor%2C S-adenosylmethionine-binding protein	0	17	0	0	0.0588	72	GD	13	55.3	38.5	-33.61	-0.52	1	1
197	Dda3937_03888	metB	Cystathionine gamma-synthase	0	1	29	0	0.4667	216.14	NE	21	118.3	0.7	-1880.62	-7.34	0.0002	0.01152
198	Dda3937_03889	metL	bifunctional aspartokinase/homoserine dehydrogenase	0	0	49	0	0.2857	232.71	NE	35	208.5	22.3	-4843.2	-3.23	0.1025	0.93048
199	Dda3937_03890	metF	5%2C10-methylenetetrahydrofolate reductase	0	0	25	0	0.44	324.18	NE	19	325.5	83.9	-4348.16	-1.96	0.0676	0.75822
200	Dda3937_03891	Dda3937_03891	Peroxiredoxin family protein/glutaredoxin	0	4	22	0	0.2692	142.14	NE	21	90.6	69.7	-376	-0.38	0.6545	1
201	Dda3937_03892	oxyR	DNA-binding transcriptional dual regulator	0	16	4	0	0.3	47.5	GD	16	36.4	186.4	1800.29	2.36	0.1913	1
202	Dda3937_03893	sthA	Soluble pyridine nucleotide transhydrogenase	0	0	51	0	0.2353	55.75	NE	39	59.2	7.8	-924.54	-2.92	0.0124	0.28643
203	Dda3937_03894	fabR	DNA-binding transcriptional regulatory protein FabR	0	0	20	0	0.2	149.75	NE	15	122.6	8.8	-909.85	-3.8	0.0765	0.79499
204	Dda3937_04435	Dda3937_04435	hypothetical protein	0	0	12	0	0.25	53.67	NE	10	44	18.5	-152.98	-1.25	0.415	1
205	Dda3937_03895	yijD	conserved inner membrane protein	0	0	11	0	0.3636	154.75	NE	9	44	18.5	-152.98	-1.25	0.4124	1
206	Dda3937_03896	trmA	tRNA (uracil-5-)-methyltransferase	0	0	27	0	0.3333	133.56	NE	22	140.3	70.3	-979.38	-1	0.3741	1
207	Dda3937_03897	btuB	vitamin B12/cobalamin outer membrane transporter	10	0	108	0	0.3644	227.47	NE	97	131.6	126.5	-452.43	-0.06	0.9483	1
208	Dda3937_03898	murI	glutamate racemase	39	0	0	0	0.0769	1.33	ES	30	1.1	0	-6.76	2.41	0.1737	1
209	Dda3937_04663	Dda3937_04663	16S ribosomal RNA	70	0	0	0	0	0	ES	58	0	0	0	0	1	1
210	Dda3937_04672	Dda3937_04672	tRNA-Glu	3	0	0	0	0	0	ES	3	0	0	0	0	1	1
211	Dda3937_04664	Dda3937_04664	23S ribosomal RNA	146	0	0	0	0	0	ES	116	0	0	0	0	1	1
212	Dda3937_04226	Dda3937_04226	5S ribosomal RNA	3	0	0	0	0	0	ES	3	0	0	0	0	1	1
213	Dda3937_04216	murB	UDP-N-acetylenolpyruvoylglucosamine reductase%2C FAD-binding protein	51	0	0	0	0.0392	1	ES	42	0.8	0	-1.65	1.27	1	1
214	Dda3937_04217	birA	bifunctional biotin-[acetylCoA carboxylase] holoenzyme synthetase/DNA-binding protein transcriptional repressor%2C bio-5'-AMP-binding protein	63	0	0	0	0.0635	5	ES	50	0	0	0	0	1	1
215	Dda3937_04218	coaA	pantothenate kinase	53	0	0	0	0.0377	1	ES	42	0.6	0	-3.33	3.43	0.1842	1
216	Dda3937_04219	Dda3937_04219	Histone acetyltransferase HPA2-like acetyltransferase	0	0	19	0	0.5263	361.6	NE	16	323.2	268.2	-989.84	-0.27	0.7448	1
217	Dda3937_04436	Dda3937_04436	hypothetical protein	6	0	6	0	0.4167	433	NE	11	362.3	121.6	-2407.54	-1.58	0.4501	1
218	Dda3937_04227	Dda3937_04227	tRNA-Thr	5	0	0	0	0.2	1	ES	4	0.8	0	-1.66	1.27	1	1
219	Dda3937_04228	Dda3937_04228	tRNA-Tyr	1	0	0	0	0	0	ES	1	0	0	0	0	1	1
220	Dda3937_04229	Dda3937_04229	tRNA-Gly	4	0	0	0	0.75	1.67	ES	4	1.3	0.2	-6.59	-2.94	0.1066	0.94382
221	Dda3937_04230	Dda3937_04230	tRNA-Thr	5	0	0	0	0.2	2	ES	3	2.1	0.5	-3.26	-2.1	1	1
222	Dda3937_00214	tufB	Translation elongation factor Tu	39	0	0	0	0.0256	1	ES	26	0.8	0	-1.7	1.24	1	1
223	Dda3937_00215	secE	preprotein translocase membrane subunit	15	0	0	0	0.0667	2	ES	11	1.7	0	-3.32	0.27	1	1
224	Dda3937_00216	nusG	transcription termination factor	13	0	0	0	0.0769	1	ES	12	0.8	0	-1.7	1.24	1	1
225	Dda3937_00217	rplK	50S ribosomal subunit protein L11	16	0	0	0	0.125	2	ES	12	1.7	0.6	-2.2	-1.52	0.6694	1
226	Dda3937_00218	rplA	50S ribosomal subunit protein L1	22	0	0	0	0	0	ES	19	0.4	0	-1.7	3.24	0.423	1
227	Dda3937_00219	rplJ	50S ribosomal subunit protein L10	13	0	0	0	0	0	ES	11	0.4	0	-0.85	2.24	1	1
228	Dda3937_04437	rplL	50S ribosomal subunit protein L7/L12	10	0	0	0	0.1	1	ES	6	0.6	0	-2.51	2.67	0.4328	1
229	Dda3937_00220	rpoB	RNA polymerase%2C beta subunit	130	0	0	0	0.0615	1.25	ES	93	0.6	0.1	-6.39	-2.68	0.1037	0.9323
230	Dda3937_00221	rpoC	RNA polymerase%2C beta prime subunit	123	0	0	0	0.0813	1.5	ES	100	1.2	0	-23.57	4.09	0.0001	0.00657
231	Dda3937_04438	Dda3937_04438	hypothetical protein	0	0	6	0	0.1667	9	NE	5	7.6	2	-11.25	-1.94	0.331	1
232	Dda3937_00222	Dda3937_00222	Putative exported protein	0	0	36	0	0.4444	212.88	NE	28	85.2	90	133.85	0.08	0.9232	1
233	Dda3937_00223	Dda3937_00223	hypothetical protein	0	0	6	0	0	0	NE	4	0	0	0	0	1	1
234	Dda3937_04439	Dda3937_04439	hypothetical protein	0	0	12	0	0.6667	1053	NE	10	882.5	231.9	-10410.8	-1.93	0.1243	1
235	Dda3937_00224	yjiR	Putative regulator	0	0	46	0	0.2391	221.55	NE	35	87	81.9	-81.19	-0.09	0.9185	1
236	Dda3937_00225	Dda3937_00225	Oxidoreductase%2C molybdopterin-binding protein	0	0	30	0	0.4667	224.21	NE	24	107.5	73.5	-679.38	-0.55	0.3913	1
237	Dda3937_00226	Dda3937_00226	Thiosulfate reductase cytochrome B subunit (membrane anchoring protein)	0	0	22	0	0.4545	903.1	NE	20	686.5	187.5	-10976	-1.87	0.1199	1
238	Dda3937_00227	Dda3937_00227	hypothetical protein	0	0	22	0	0.2273	236.2	NE	19	7.7	9.3	10.05	0.29	0.9977	1
239	Dda3937_00228	Dda3937_00228	DNA-binding heavy metal response regulator	0	0	17	0	0.2353	252.5	NE	12	8	3.9	-8.31	-1.05	0.3292	1
240	Dda3937_00229	Dda3937_00229	Sensor protein	0	0	31	0	0.3226	233.3	NE	23	191.6	103.8	-1757.43	-0.89	0.3497	1
241	Dda3937_00230	thiH	thiamin biosynthesis ThiGH complex subunit	0	0	27	0	0.4074	267.36	NE	22	218.3	101.8	-2563.55	-1.1	0.33	1
242	Dda3937_00231	thiG	thiamin biosynthesis ThiGH complex subunit	0	1	13	0	0.2857	346.75	NE	10	26.4	40.6	85.28	0.62	0.7001	1
243	Dda3937_00232	thiS	thiamin biosynthesis protein%2C sulfur donor	0	3	0	0	0	0	GD	3	0	0	0	0	1	1
244	Dda3937_00233	thiF	thiamin (thiazole moiety) biosynthesis protein	0	15	0	0	0.0667	19	GD	11	14.2	53.4	78.49	1.91	0.6697	1
245	Dda3937_00234	thiE	thiamin phosphate synthase (thiamin phosphate pyrophosphorylase)	0	12	0	0	0.3333	12.25	GD	10	7.9	10.5	26.2	0.41	0.6816	1
246	Dda3937_00235	thiC	thiamin (pyrimidine moiety) biosynthesis protein	0	6	38	0	0.3636	396.25	NE	36	306.1	125.1	-6153.51	-1.29	0.0959	0.9031
247	Dda3937_00236	rsd	anti-sigma D	0	0	12	0	0.5833	221.86	NE	11	26.3	33.7	104.54	0.36	0.4855	1
248	Dda3937_00237	nudC	NADH pyrophosphatase	6	0	10	0	0.375	371.33	NE	11	187.1	202	148.87	0.11	0.8797	1
249	Dda3937_00238	hemE	uroporphyrinogen decarboxylase	27	0	0	0	0.1111	1	ES	19	0.7	0.2	-3.96	-1.58	0.2897	1
250	Dda3937_00239	nfi	endonuclease V (deoxyinosine 3'endoduclease)	5	0	12	0	0.3529	342.33	NE	16	281.1	243.3	-453.7	-0.21	0.8157	1
251	Dda3937_00240	yjaG	conserved protein	0	0	18	0	0.5556	281	NE	11	216.4	374.5	2529.8	0.79	0.3604	1
252	Dda3937_00241	hupA	HU%2C DNA-binding transcriptional regulator%2C alpha subunit	0	0	10	0	0.3	19	NE	7	12.5	0	-49.84	-1.64	0.1378	1
253	Dda3937_00242	yjaH	conserved protein	0	0	18	0	0.2778	3.6	NE	16	2.9	10.1	71.56	1.78	0.4247	1
254	Dda3937_00243	purD	phosphoribosylglycinamide synthetase phosphoribosylamine-glycine ligase	0	31	2	0	0.1515	308	GD	24	12.6	0	-50.54	-1.66	0.1008	0.92585
255	Dda3937_00244	purH	phosphoribosylaminoimidazolecarboxamide formyltransferase/IMP cyclohydrolase	0	14	32	0	0.2609	224.83	NE	37	144.9	0.1	-2896.35	-11.25	0	0
256	Dda3937_04440	Dda3937_04440	hypothetical protein	7	0	9	0	0.25	200.5	NE	14	217	144	-438.42	-0.59	0.4251	1
257	Dda3937_04665	Dda3937_04665	16S ribosomal RNA	67	0	2	0	0.029	36	ES	57	29.3	13	-65.12	-1.17	0.4321	1
258	Dda3937_04247	Dda3937_04247	tRNA-Ile	4	0	0	0	0	0	ES	2	0	0	0	0	1	1
259	Dda3937_04248	Dda3937_04248	tRNA-Ala	3	0	0	0	0	0	ES	1	0	0	0	0	1	1
260	Dda3937_04222	Dda3937_04222	23S ribosomal RNA	146	0	0	0	0	0	ES	116	0	0	0	0	1	1
261	Dda3937_04223	Dda3937_04223	5S ribosomal RNA	3	0	0	0	0	0	ES	3	0	0	0	0	1	1
262	Dda3937_04441	Dda3937_04441	Molybdopterin-guanine dinucleotide biosynthesis protein B	1	0	0	6	0.1429	84	GA	7	70.4	19.8	-101.25	-1.83	0.3377	1
263	Dda3937_01575	yhdZ	Hypothetical amino-acid ABC transporter ATP-binding protein yhdZ	0	0	0	22	0.4091	433.78	GA	15	91.8	98.1	88.44	0.1	0.8889	1
264	Dda3937_01576	yhdY	membrane component of an ABC superfamily predicted amino-acid transporter	0	0	0	25	0.36	2745.78	GA	16	4150.3	182.6	-39676.4	-4.51	0.0493	0.65483
265	Dda3937_01577	yhdX	Putative transport system permease protein	0	0	44	3	0.2979	926.36	NE	35	332.6	232.7	-2796.6	-0.52	0.5093	1
266	Dda3937_01578	yhdW	Amino acid ABC transporter%2C periplasmic amino acid-binding protein	0	0	25	0	0.36	102.89	NE	22	85.6	49.3	-652.52	-0.8	0.5473	1
267	Dda3937_01579	Dda3937_01579	CTP synthase	0	0	26	0	0.2308	964	NE	20	770.8	1158.9	4657.94	0.59	0.5559	1
268	Dda3937_01580	yecS	predicted transporter subunit: membrane component of ABC superfamily	0	0	22	0	0.3182	243.86	NE	17	152.8	176.4	331.28	0.21	0.6235	1
269	Dda3937_01581	fliY	cystine transporter subunit%3B periplasmic-binding component of ABC superfamily	0	0	30	0	0.3667	247.18	NE	21	245.9	119.4	-2022.49	-1.04	0.2522	1
270	Dda3937_01582	Dda3937_01582	Endonuclease/Exonuclease/phosphatase family protein	0	0	33	0	0.3939	590.85	NE	28	345.3	251.3	-2442.49	-0.46	0.5669	1
271	Dda3937_01583	Dda3937_01583	Short chain oxidoreductase	0	0	21	0	0.381	329.75	NE	19	304.8	205.8	-1386.49	-0.57	0.664	1
272	Dda3937_01584	Dda3937_01584	Hypothetical transcriptional regulator ycjZ	0	0	27	0	0.1481	188.5	NE	17	202.3	206.6	25.65	0.03	0.8537	1
273	Dda3937_01585	Dda3937_01585	Transcriptional regulator	0	0	10	0	0.6	292	NE	7	272.9	178.7	-941.85	-0.61	0.5981	1
274	Dda3937_01586	Dda3937_01586	Short-chain alcohol dehydrogenase	0	0	7	0	0.4286	273	NE	7	222.1	201.1	-125.87	-0.14	0.7063	1
275	Dda3937_01587	yahK	predicted oxidoreductase%2C Zn-dependent and NAD(P)-binding protein	0	0	31	0	0.2581	448.75	NE	22	424	94.1	-3958.91	-2.17	0.3887	1
276	Dda3937_01588	Dda3937_01588	Integrase	0	9	65	0	0.4595	215.85	NE	58	172.4	105.2	-4295.71	-0.71	0.1748	1
277	Dda3937_01589	Dda3937_01589	hypothetical protein	0	75	0	0	0.0667	29.2	GD	64	13.3	16.9	64.87	0.35	0.6859	1
278	Dda3937_01590	Dda3937_01590	Putative DNA binding protein	0	8	2	0	0.2	964	GD	8	795.8	359.4	-1745.73	-1.15	0.4563	1
279	Dda3937_04442	Dda3937_04442	hypothetical protein	21	0	7	0	0.1429	510.25	ES	23	26.9	4.8	-133.07	-2.5	0.0745	0.78574
280	Dda3937_04443	Dda3937_04443	hypothetical protein	0	0	9	0	0.3333	205.67	NE	7	125.4	150.6	202.08	0.26	0.6563	1
281	Dda3937_01591	Dda3937_01591	hypothetical protein	0	0	12	0	0.3333	11	NE	10	7.9	17.4	76.12	1.14	0.4208	1
282	Dda3937_01592	Dda3937_01592	DNA primase	0	0	94	0	0.4043	473.16	NE	76	360.2	159.9	-13616.6	-1.17	0.1264	1
283	Dda3937_01593	Dda3937_01593	Prophage Clp protease-like protein	0	0	84	0	0.3333	318.36	NE	70	260.2	130.6	-7254.96	-0.99	0.278	1
284	Dda3937_01594	Dda3937_01594	probable tail length tape measure protein	0	2	128	0	0.3692	607.62	NE	105	254.9	119.3	-13560.8	-1.1	0.0727	0.78123
285	Dda3937_01595	fis	global DNA-binding transcriptional dual regulator	0	13	0	0	0.3846	5	GD	9	5.7	0.2	-33.08	-5.08	0.0627	0.73692
286	Dda3937_01596	dusB	tRNA-dihydrouridine synthase B	0	31	0	0	0.2258	1.71	GD	26	1.5	0	-21.31	3.2	0.0006	0.02772
287	Dda3937_01597	prmA	methylase for 50S ribosomal subunit protein L11	0	0	15	0	0.2	139.33	NE	11	45.1	54.5	18.8	0.27	1	1
288	Dda3937_01598	panF	pantothenate:sodium symporter	0	0	40	0	0.425	87.18	NE	31	85.4	7.5	-1868.57	-3.51	0.0115	0.27947
289	Dda3937_01599	yhdT	putative membrane protein	0	0	8	0	0.25	37.5	NE	6	5.5	0.6	-9.76	-3.18	1	1
290	Dda3937_01600	accC	acetyl-CoA carboxylase%2C biotin carboxylase subunit	37	0	0	0	0.1081	1.25	ES	31	0.8	0	-5.09	2.82	0.0607	0.73085
291	Dda3937_04028	accB	acetyl CoA carboxylase%2C BCCP subunit	10	0	0	0	0	0	ES	8	0	0	0	0	1	1
292	Dda3937_04029	aroQ	3-dehydroquinate dehydratase	16	0	0	0	0.0625	1	ES	10	1.3	0	-2.57	0.64	1	1
293	Dda3937_04030	yedZ	conserved inner membrane protein	0	0	16	0	0.4375	134.71	NE	12	110.1	73.1	-518.62	-0.59	0.361	1
294	Dda3937_04444	yedY	predicted reductase	0	0	27	0	0.3333	83.11	NE	22	63.2	92.2	405.93	0.54	0.5043	1
295	Dda3937_00660	yhdH	predicted oxidoreductase%2C Zn-dependent and NAD(P)-binding protein	0	0	22	0	0.3636	330.75	NE	16	274.3	198.9	-1056.09	-0.46	0.6261	1
296	Dda3937_00661	yhdA	CsrB/C sRNA degradation factor	0	0	56	0	0.375	162.67	NE	42	90.1	43	-1884.43	-1.07	0.3263	1
297	Dda3937_04445	Dda3937_04445	hypothetical protein	3	0	5	0	0.5	213.75	NE	8	142.4	16.8	-1255.87	-3.08	0.2474	1
298	Dda3937_00662	mreB	cell wall structural complex MreBCD%2C actin-like component MreB	30	0	0	0	0	0	ES	22	0.4	0	-0.86	2.22	1	1
299	Dda3937_00663	mreC	cell wall structural complex MreBCD transmembrane component MreC	29	0	0	0	0.069	2.5	ES	24	1.6	0.2	-8.14	-2.94	0.3057	1
300	Dda3937_00664	mreD	cell wall structural complex MreBCD transmembrane component MreD	11	0	0	0	0.1818	2	ES	9	1.5	0	-6.01	1.41	0.4286	1
301	Dda3937_00665	yhdE	conserved protein	2	4	7	0	0.4615	44.83	NE	11	36.5	80.7	530.25	1.14	0.19	1
302	Dda3937_00666	rng	Cytoplasmic axial filament protein CafA and Ribonuclease G	0	36	8	0	0.2955	42.08	GD	33	35	60.3	556.15	0.78	0.3799	1
303	Dda3937_00667	yhdP	Possible exported protein	0	0	85	0	0.3176	241.07	NE	67	128.2	29.9	-5700.11	-2.1	0.1328	1
304	Dda3937_00668	tldD	TldD protein	0	0	36	0	0.2222	109.5	NE	25	56.2	26.4	-594.58	-1.09	0.3782	1
305	Dda3937_00669	aaeR	Putative transcriptional regulator LYSR-type	0	20	13	0	0.2424	388.62	GD	27	247.7	151.2	-1929.72	-0.71	0.5784	1
306	Dda3937_00670	aaeX	membrane protein of efflux system	0	0	7	0	0.7143	70.2	NE	7	57.6	28.3	-293.76	-1.03	0.3271	1
307	Dda3937_00671	aaeA	p-hydroxybenzoic acid efflux pump subunit AaeA	0	0	25	0	0.28	23.29	NE	21	19	21	28.33	0.15	0.8376	1
308	Dda3937_00672	aaeB	p-hydroxybenzoic acid efflux pump subunit AaeB	0	0	43	0	0.186	436.25	NE	33	256.8	200.7	-784.99	-0.36	0.6807	1
309	Dda3937_00673	Dda3937_00673	hypothetical protein	0	0	17	0	0.2941	569.8	NE	12	467.9	367.7	-600.69	-0.35	0.6746	1
310	Dda3937_00674	Dda3937_00674	Homoserine/homoserine lactone efflux protein	0	0	13	0	0.3846	155.4	NE	10	154.4	72.3	-656.41	-1.09	0.4159	1
311	Dda3937_00675	yjgA	conserved protein	0	0	10	0	0	0	NE	8	0	0	0	0	1	1
312	Dda3937_00676	pmbA	predicted peptidase required for the maturation and secretion of the antibiotic peptide MccB17	0	0	39	0	0.359	167	NE	28	132.2	30.5	-2442.7	-2.12	0.2061	1
313	Dda3937_00677	rnk	regulator of nucleoside diphosphate kinase	0	0	11	0	0.1818	98	NE	6	69.9	0.5	-138.7	-7.1	0.3353	1
314	Dda3937_00678	npr	phosphohistidinoprotein-hexose phosphotransferase component of N-regulated PTS system (Npr)	0	0	7	0	0.2857	220.5	NE	6	175.5	238.1	250.22	0.44	0.7633	1
315	Dda3937_00679	yhbJ	nucleotide-binding NTPase	0	0	27	0	0.3704	118.7	NE	22	82.5	92.5	218.98	0.16	0.8976	1
316	Dda3937_00680	ptsN	sugar-specific enzyme IIA component of PTS	0	0	12	0	0.1667	38	NE	8	31.9	7.2	-99	-2.15	0.3379	1
317	Dda3937_00681	hpf	Ribosome-associated factor	0	0	15	0	0.4	331.17	NE	10	249.7	70.3	-2152	-1.83	0.2598	1
318	Dda3937_00682	rpoN	RNA polymerase%2C sigma 54 (sigma N) factor	0	34	2	0	0.25	34.11	GD	28	7.3	0.7	-52.74	-3.4	0.0134	0.30205
319	Dda3937_00683	yhbG	ATP-binding component of an ABC-type LPS transporter complex	0	23	0	0	0.2174	1.2	GD	16	1	0	-6.01	2.58	0.0587	0.72922
320	Dda3937_00684	yhbN	periplasmic component of an ABC-type LPS transporter complex	0	16	0	0	0.0625	1	GD	12	0.4	0	-0.85	2.23	1	1
321	Dda3937_00685	yrbK	conserved protein	0	28	0	0	0.0357	1	GD	21	0.6	0	-2.56	2.64	0.4221	1
322	Dda3937_00686	kdsC	3-deoxy-D-manno-octulosonate 8-phosphate phosphatase	0	21	0	0	0.1905	25.25	GD	15	21.1	0	-168.95	-1.4	0.0008	0.03363
323	Dda3937_00687	kdsD	D-Arabinose 5-phosphate isomerase	0	24	0	0	0.125	1.33	GD	18	0.9	0	-3.45	2.22	0.431	1
324	Dda3937_00688	yrbG	predicted calcium/sodium:proton antiporter	0	30	0	0	0.2	29.17	GD	21	3.7	0	-22.35	0.69	0.0593	0.72922
325	Dda3937_00689	yrbF	predicted toluene transporter subunit: ATP-binding component of ABC superfamily	0	0	0	14	0.5714	1355.75	GA	9	1253.6	113.5	-15962.3	-3.47	0.0001	0.00657
326	Dda3937_00690	yrbE	predicted toluene transporter subunit: membrane component of ABC superfamily	0	0	0	21	0.3333	507	GA	17	229.4	82.4	-1762.93	-1.48	0.0856	0.84981
327	Dda3937_00691	yrbD	predicted ABC-type organic solvent transporter	0	0	0	27	0.4074	1336.36	GA	24	1015.8	119.6	-21509.2	-3.09	0.045	0.61938
328	Dda3937_00692	yrbC	predicted ABC-type organic solvent transporter	0	0	0	26	0.4615	970.83	GA	23	740.1	105.8	-16492.6	-2.81	0.0002	0.01152
329	Dda3937_00693	yrbB	predicted protein	0	0	0	6	0.5	292.67	GA	6	238.9	203	-215.78	-0.24	0.594	1
330	Dda3937_00694	yrbA	predicted DNA-binding transcriptional regulator	10	0	0	0	0.1	1	ES	9	1.3	0	-2.59	0.63	1	1
331	Dda3937_00695	murA	UDP-N-acetylglucosamine 1-carboxyvinyltransferase	37	0	0	0	0	0	ES	26	0	0.5	1.02	-1.97	1	1
332	Dda3937_00696	degS	serine endoprotease%2C periplasmic	22	0	9	0	0.1935	66.83	ES	24	55	27.2	-333.62	-1.01	0.4791	1
333	Dda3937_00697	degQ	Protease	0	0	38	0	0.2895	62.18	NE	28	80.4	0.7	-956.3	-6.87	0.0001	0.00657
334	Dda3937_04446	yhcM	conserved protein with nucleoside triphosphate hydrolase domain	0	0	29	0	0.4828	388.14	NE	23	353.4	277.5	-1365.59	-0.35	0.5364	1
335	Dda3937_00700	Dda3937_00700	Putative enzyme	0	0	32	0	0.3125	103.9	NE	25	46.2	40.7	-99.85	-0.18	0.8572	1
336	Dda3937_04447	Dda3937_04447	hypothetical protein	16	0	16	0	0.1562	218.6	NE	28	179.1	165.2	-138.45	-0.12	0.6705	1
337	Dda3937_00701	rplM	50S ribosomal subunit protein L13	21	0	0	0	0.0952	1.5	ES	18	1.3	0	-7.77	2.21	0.1833	1
338	Dda3937_00702	rpsI	30S ribosomal subunit protein S9	16	0	0	0	0.25	1	ES	14	1	0	-6.02	2.58	0.1822	1
339	Dda3937_00703	Dda3937_00703	transcriptional regulator%2C TetR family	0	0	29	0	0.6207	150.06	NE	28	109.5	103.1	-256.28	-0.09	0.8587	1
340	Dda3937_00704	Dda3937_00704	Multidrug resistance transporter%2C Bcr/CflA family	0	1	43	0	0.4545	151.65	NE	30	111.9	93.7	-475.38	-0.26	0.7319	1
341	Dda3937_00705	sspA	stringent starvation protein A	0	16	0	0	0.4375	2.29	GD	15	1.7	0.3	-19.73	-2.48	0.0228	0.42067
342	Dda3937_00706	sspB	ClpXP protease specificity-enhancing factor	0	3	5	0	0.25	298	NE	6	245.6	168.1	-310.12	-0.55	0.7494	1
343	Dda3937_00707	Dda3937_00707	hypothetical protein	0	0	21	0	0.2857	964.5	NE	16	523.2	450.9	-1302.11	-0.21	0.7347	1
344	Dda3937_00708	gltD	glutamate synthase%2C 4Fe-4S protein%2C small subunit	0	0	31	0	0.3548	274.09	NE	25	244.7	136.6	-1945.55	-0.84	0.3683	1
345	Dda3937_00709	gltB	glutamate synthase%2C large subunit	0	0	97	0	0.3608	295.91	NE	77	156.2	124.4	-1906.27	-0.33	0.6082	1
346	Dda3937_00710	Dda3937_00710	hypothetical protein	4	0	0	0	0.75	1	ES	4	0.4	0	-2.57	3.81	0.1807	1
347	Dda3937_00711	yhcC	predicted Fe-S oxidoreductase	0	0	25	0	0.44	201.45	NE	18	144.3	89.6	-1204.2	-0.69	0.6008	1
348	Dda3937_04681	ryhA	small RNA	0	0	4	0	0.25	1	NE	3	0.4	1	1.2	1.26	1	1
349	Dda3937_00714	elbB	isoprenoid biosynthesis protein with amidotransferase-like domain	21	0	1	0	0.0909	57	ES	20	45.1	49.2	16.38	0.13	0.8934	1
350	Dda3937_00715	mtgA	biosynthetic peptidoglycan transglycosylase	0	0	21	0	0.3333	159.14	NE	18	129	101.6	-383.9	-0.34	0.7137	1
351	Dda3937_00716	Dda3937_00716	putative exported protein	0	0	58	0	0.3103	436.56	NE	48	338.3	212.3	-4787.21	-0.67	0.2287	1
352	Dda3937_00717	yraP	predicted protein	0	14	0	0	0.2143	10.67	GD	9	12.7	0.3	-49.93	-5.63	0.2587	1
353	Dda3937_00718	diaA	DnaA initiator-associating factor	0	19	0	0	0.2632	47.8	GD	15	48.9	50.6	13.18	0.05	0.954	1
354	Dda3937_00719	yraN	hypothetical protein	0	7	0	1	0.25	3593.5	GD	8	3021.5	327.8	-10774.5	-3.2	0.3952	1
355	Dda3937_00720	yraM	predicted lipoprotein	0	42	0	0	0.3571	23.67	GD	34	13.5	28.9	400.86	1.1	0.1485	1
356	Dda3937_00721	rsmI	16S rRNA C1402 ribose 2'-O-methyltransferase	0	26	0	0	0.3077	33.75	GD	21	28.6	19.9	-86.83	-0.52	0.6132	1
357	Dda3937_04682	rnpB	RNase P%2C RNA component%3B M1 RNA	0	14	0	0	0.1429	1	GD	13	0.9	0	-3.45	2.21	0.4223	1
358	Dda3937_00722	Dda3937_00722	Shikimate 5-dehydrogenase	0	0	56	0	0.25	168.36	NE	43	67.3	47.3	-518.58	-0.51	0.4906	1
359	Dda3937_00723	ygiD	predicted dioxygenase	0	0	23	0	0.3913	182.67	NE	19	113.4	92.9	-409.91	-0.29	0.7219	1
360	Dda3937_00724	ygiC	Putative glutathionylspermidine synthase	0	0	38	0	0.4211	436.38	NE	26	348.7	224.9	-3219.49	-0.63	0.3588	1
361	Dda3937_00725	ygiB	conserved outer membrane protein	0	0	16	0	0.4375	239.14	NE	15	69.7	28.9	-652.77	-1.27	0.4843	1
362	Dda3937_00726	tolC	transport channel	0	0	44	0	0.2273	207.2	NE	34	183.6	0	-3303.9	-3.35	0	0
363	Dda3937_04303	nudF	ADP-ribose pyrophosphatase	0	0	18	0	0.2778	66.2	NE	12	88.3	22.1	-397.53	-2	0.3555	1
364	Dda3937_04304	yqiB	predicted dehydrogenase	0	0	20	0	0.35	212.29	NE	17	154.6	34.2	-1926.63	-2.18	0.4208	1
365	Dda3937_01249	cpdA	Icc protein	0	0	23	0	0.3913	201.44	NE	17	210.3	17.1	-2705.01	-3.62	0.0905	0.88317
366	Dda3937_01250	yqiA	esterase	3	0	13	0	0.5	1131.25	NE	13	946.7	124.8	-13151.1	-2.92	0.014	0.30669
367	Dda3937_01251	parE	Topoisomerase IV subunit B	37	0	0	0	0.1081	1	ES	30	0.6	0	-3.46	3.38	0.1795	1
368	Dda3937_01252	Dda3937_01252	Transcriptional regulator%2C LysR family	0	0	0	18	0.2778	374.8	GA	16	272.5	200.2	-722.85	-0.44	0.5205	1
369	Dda3937_01253	mdaB	Modulator of drug activity B	0	0	0	15	0.3333	108.8	GA	12	87.9	47.9	-399.34	-0.87	0.4507	1
370	Dda3937_01254	parC	Topoisomerase IV subunit A	57	0	0	0	0.0175	1	ES	39	0.4	0.1	-2.43	-1.74	0.4473	1
371	Dda3937_01255	plsC	1-acyl-sn-glycerol-3-phosphate acyltransferase	18	0	0	0	0.1111	1	ES	15	0.4	0	-1.72	3.21	0.4304	1
372	Dda3937_01256	sufI	divisomal assembly stabilization protein	31	0	0	0	0.0645	2	ES	26	1.7	0.3	-5.9	-2.74	0.0754	0.78883
373	Dda3937_01257	dkgA	2%2C5-diketo-D-gluconate reductase A	8	0	16	0	0.3333	1120.5	NE	20	1050.3	397.7	-7831.12	-1.4	0.3191	1
374	Dda3937_01258	yqhD	NADP-dependent alcohol dehydrogenase	0	0	22	0	0.2727	550.83	NE	18	336.3	152.9	-2934.33	-1.14	0.3504	1
375	Dda3937_01259	yqhC	predicted DNA-binding transcriptional regulator	0	0	31	0	0.3548	607	NE	20	66.3	76.8	188.53	0.21	0.7733	1
376	Dda3937_01260	yghB	conserved inner membrane protein	0	0	19	0	0.4737	97.22	NE	16	88	11.5	-1223.19	-2.93	0.353	1
377	Dda3937_01261	metC	cystathionine beta-lyase%2C PLP-dependent	0	0	29	0	0.2414	25.43	NE	22	20.7	0	-289.32	-0.56	0	0
378	Dda3937_04448	Dda3937_04448	hypothetical protein	0	0	15	0	0.3333	12.6	NE	12	12	8.5	-27.8	-0.49	0.7499	1
379	Dda3937_01262	exbB	membrane spanning protein in TonB-ExbB-ExbD complex	0	0	28	0	0.3214	405.56	NE	20	579.9	14.6	-5652.65	-5.31	0.0641	0.74195
380	Dda3937_01263	exbD	membrane spanning protein in TonB-ExbB-ExbD complex	0	0	7	0	0.2857	303	NE	6	245.4	5.4	-960.01	-5.52	0.3392	1
381	Dda3937_01264	Dda3937_01264	Uncharacterized low-complexity protein	0	18	10	0	0.5714	286.69	GD	21	171.9	155.2	-367.53	-0.15	0.8647	1
382	Dda3937_01265	scrR	Fructose repressor FruR%2C LacI family	0	0	0	20	0.35	3586	GA	16	2821.9	1134.8	-23619.7	-1.31	0.4373	1
383	Dda3937_01266	scrB	Sucrose-6-phosphate hydrolase	0	15	0	20	0.3714	730.15	GA	28	659.5	205.8	-10888.5	-1.68	0.3141	1
384	Dda3937_01267	scrA	PTS system%2C sucrose-specific IIB component / PTS system%2C sucrose-specific IIC component	0	15	16	0	0.1935	207.17	NE	22	112.5	235.2	1226.68	1.06	0.398	1
385	Dda3937_01268	scrY	Maltoporin (maltose/maltodextrin high-affinity receptor%2C phage lambda receptor protein)	0	0	52	0	0.5192	547.52	NE	42	420.2	295	-6259.09	-0.51	0.3624	1
386	Dda3937_01269	scrK	Fructokinase	0	0	18	0	0.1667	217	NE	13	2.7	5.4	15.84	0.97	0.3174	1
387	Dda3937_01270	Dda3937_01270	Putative cytoplasmic protein	0	0	33	0	0.2727	328.56	NE	25	220.8	184.4	-654.09	-0.26	0.7551	1
388	Dda3937_04449	Dda3937_04449	hypothetical protein	0	0	12	0	0.3333	618	NE	9	294.4	339.1	268.04	0.2	0.7932	1
389	Dda3937_01271	yhbP	conserved protein	0	0	15	0	0.4	57	NE	12	19.5	29.5	99.63	0.59	0.5114	1
390	Dda3937_01272	nrdG	anaerobic ribonucleotide reductase activating protein	0	0	11	0	0.5455	290.17	NE	7	55	60.3	42.1	0.13	0.8473	1
391	Dda3937_01273	nrdD	anaerobic ribonucleoside-triphosphate reductase	0	0	63	0	0.3492	273.95	NE	52	205.3	124	-3413.77	-0.73	0.2825	1
392	Dda3937_01274	Dda3937_01274	Homocysteine S-methyltransferase	0	0	21	0	0.4286	331.11	NE	21	270.7	194.7	-1367.93	-0.48	0.4073	1
393	Dda3937_01275	Dda3937_01275	ABC transporter%2C periplasmic binding-protein	0	0	28	0	0.4643	628.54	NE	25	477.4	285.8	-5365.61	-0.74	0.1537	1
394	Dda3937_01276	Dda3937_01276	ABC transporter%2C permease protein	0	0	30	0	0.3	680	NE	27	510.4	111.3	-7981.88	-2.2	0.0432	0.60855
395	Dda3937_01277	Dda3937_01277	ABC transporter%2C permease protein	0	0	19	0	0.2105	134.5	NE	14	226.7	4.7	-888.16	-5.6	0.3432	1
396	Dda3937_01278	Dda3937_01278	Peptide ABC transporter%2C ATP-binding protein	0	0	37	0	0.3514	113.23	NE	31	49.1	71.2	575.33	0.54	0.5934	1
397	Dda3937_01279	iaaM	Tryptophan 2-monooxygenase	0	0	81	0	0.4321	216.17	NE	62	174.1	129.2	-2422.73	-0.43	0.4556	1
398	Dda3937_01280	iaaH	Indoleacetamide hydrolase	0	0	72	0	0.3472	311.24	NE	56	164	107	-2165.75	-0.62	0.2986	1
399	Dda3937_01281	Dda3937_01281	hypothetical protein	0	67	15	0	0.1707	78.43	GD	63	66.5	60.7	-151.24	-0.13	0.8579	1
400	Dda3937_01282	yjgF	ketoacid-binding protein	0	8	1	0	0.1111	88	GD	6	0	0	0	0	1	1
401	Dda3937_01283	pyrI	aspartate carbamoyltransferase%2C regulatory subunit	0	0	13	0	0.5385	757	NE	8	7.7	19.3	69.84	1.33	0.2513	1
402	Dda3937_01284	pyrB	aspartate carbamoyltransferase%2C catalytic subunit	0	0	25	0	0.36	156.22	NE	17	159.3	0.2	-1909.5	-9.68	0	0
403	Dda3937_01285	Dda3937_01285	hypothetical protein	0	0	4	0	0.5	190	NE	3	165.6	0	-331.12	-6.37	0.3284	1
404	Dda3937_04450	yjgK	conserved protein	0	0	19	0	0.3158	344.83	NE	14	186.2	136.3	-599.47	-0.45	0.6663	1
405	Dda3937_04451	Dda3937_04451	hypothetical protein	0	0	10	0	0.2	5.5	NE	10	3.9	2	-7.85	-1	0.7117	1
406	Dda3937_01286	bglA	6-phospho-beta-glucosidase	0	0	51	0	0.3725	221.32	NE	42	157.7	76	-3596.4	-1.05	0.1313	1
407	Dda3937_01287	argI	Ornithine carbamoyltransferase	0	0	27	0	0.3704	340.6	NE	24	278.5	59.4	-4382.54	-2.23	0.0007	0.03081
408	Dda3937_01288	rraB	ribonuclease E inhibitor protein	0	0	6	0	0.8333	1167	NE	5	42.5	68.7	209.75	0.69	0.5131	1
409	Dda3937_01289	yjgM	Putative acetyltransferase	0	0	13	0	0.3846	260.2	NE	11	173.6	9.1	-1645.23	-4.26	0.1921	1
410	Dda3937_04452	Dda3937_04452	hypothetical protein	0	0	13	0	0.4615	356.5	NE	13	292.4	216.7	-909.04	-0.43	0.4642	1
411	Dda3937_01290	Dda3937_01290	Transcriptional regulator	0	0	13	0	0.5385	737.14	NE	9	619.1	232.6	-3865.16	-1.41	0.3817	1
412	Dda3937_01291	yedL	Histone acetyltransferase HPA2-like acetyltransferase	0	0	12	0	0.4167	351.2	NE	9	109.2	127.4	145.53	0.22	0.7256	1
413	Dda3937_01292	Dda3937_01292	Homoserine O-acetyltransferase	0	0	47	0	0.383	314.56	NE	39	191.4	164	-931.57	-0.22	0.8004	1
414	Dda3937_01293	Dda3937_01293	Methyl-accepting chemotaxis protein	0	0	42	0	0.3095	135.85	NE	35	106.9	77.8	-699.14	-0.46	0.5848	1
415	Dda3937_01294	Dda3937_01294	ISEch2 OrfB	38	0	0	0	0	0	ES	32	0	0	0	0	1	1
416	Dda3937_01295	Dda3937_01295	ISEch2 OrfA	15	0	0	0	0	0	ES	11	0	0	0	0	1	1
417	Dda3937_01296	valS	valyl-tRNA synthetase	0	64	0	0	0.0625	1.25	GD	52	0.9	0.1	-10.3	-3.43	0.0322	0.51454
418	Dda3937_01297	holC	DNA polymerase III%2C chi subunit	0	7	0	0	0	0	GD	5	0	0	0	0	1	1
419	Dda3937_01298	pepA	aminopeptidase A%2C a cyteinylglycinase	0	35	0	0	0.3429	32.33	GD	26	32.4	9.5	-412.42	-1.77	0.2794	1
420	Dda3937_01299	yjgP	conserved inner membrane protein	26	0	0	0	0.0385	1	ES	18	0.9	0	-1.75	1.2	1	1
421	Dda3937_01300	yjgQ	conserved inner membrane protein	33	0	0	0	0.1212	1.25	ES	27	0.9	0	-6.99	3.19	0.0284	0.47835
422	Dda3937_04246	leuX	tRNA-Leu	3	0	0	0	0	0	ES	3	0	0	0	0	1	1
423	Dda3937_01301	Dda3937_01301	Integrase	0	0	53	0	0.4151	117.64	NE	38	84.3	73.7	-423.3	-0.19	0.7698	1
424	Dda3937_01302	Dda3937_01302	Helicase conserved C-terminal domain protein	221	0	1	2	0.0357	271.62	ES	185	162.5	95.7	-1470.02	-0.76	0.4495	1
425	Dda3937_01303	Dda3937_01303	hypothetical protein	71	0	24	0	0.0526	419	ES	75	33.6	17.4	-96.8	-0.95	0.243	1
426	Dda3937_01304	Dda3937_01304	putative DNA-binding prophage protein	0	0	21	0	0.3333	538.57	NE	17	272.5	176.8	-1147.8	-0.62	0.6216	1
427	Dda3937_01305	Dda3937_01305	DNA-binding protein	0	0	3	0	0.3333	16	NE	3	13.1	40.4	54.62	1.62	0.3363	1
428	Dda3937_01306	Dda3937_01306	Putative prophage protein	0	0	24	0	0.25	222	NE	20	239.1	160	-632.66	-0.58	0.6431	1
429	Dda3937_01307	Dda3937_01307	DNA primase	27	0	4	23	0.1296	464.43	ES	45	309.5	235.3	-741.83	-0.4	0.6526	1
430	Dda3937_04453	Dda3937_04453	hypothetical protein	0	0	14	2	0.25	4923.25	NE	14	3327	165.1	-31619.2	-4.33	0.3633	1
431	Dda3937_01308	Dda3937_01308	Putative regulator for maltose metabolism	0	0	11	0	0.4545	26	NE	5	8.8	15.4	26.46	0.81	0.4048	1
432	Dda3937_01309	Dda3937_01309	hypothetical protein	0	0	6	0	0.5	1	NE	5	0.6	2	8.22	1.74	1	1
433	Dda3937_01310	Dda3937_01310	hypothetical protein	17	0	11	0	0.1786	204.8	ES	21	168.3	128.4	-399.79	-0.39	0.7002	1
434	Dda3937_01311	Dda3937_01311	GCN5-related N-acetyltransferase%3B Histone acetyltransferase HPA2-like acetyltransferase	6	0	17	0	0.2609	340.17	NE	16	270.7	293.3	271.69	0.12	0.8383	1
435	Dda3937_01312	Dda3937_01312	Putative cytoplasmic protein	0	5	3	0	0.125	58	GD	7	48.2	8.8	-78.89	-2.46	0.3458	1
436	Dda3937_01313	Dda3937_01313	Methyltransferase	0	0	35	0	0.4286	384.87	NE	26	358	717.4	7905.44	1	0.3845	1
437	Dda3937_01314	Dda3937_01314	hypothetical protein	0	0	12	0	0.5	76.83	NE	10	75.1	52.7	-224.54	-0.51	0.5262	1
438	Dda3937_01315	Dda3937_01315	hypothetical protein	0	0	5	0	0.6	32.33	NE	2	0.9	0	-1.75	1.19	0.3414	1
439	Dda3937_04454	Dda3937_04454	hypothetical protein	0	0	13	0	0.3077	204	NE	11	135.5	110.8	-148.07	-0.29	0.8514	1
440	Dda3937_01316	Dda3937_01316	hypothetical protein	0	0	33	0	0.3939	98.69	NE	25	36.2	38.7	56.83	0.1	0.9209	1
441	Dda3937_01317	Dda3937_01317	Transcriptional regulator%2C AsnC family	0	0	16	0	0.375	83.5	NE	11	65.9	62.8	-37.73	-0.07	0.9093	1
442	Dda3937_01318	Dda3937_01318	hypothetical protein	0	0	20	0	0.35	173.29	NE	17	109.2	152.5	605.42	0.48	0.6131	1
443	Dda3937_01319	Dda3937_01319	hypothetical protein	0	15	10	0	0.28	191.14	GD	18	155.7	131.6	-338.49	-0.24	0.7324	1
444	Dda3937_01320	Dda3937_01320	Phenylacetate-coenzyme A ligase	0	35	0	0	0.2	60.86	GD	28	43.5	28.1	-153.99	-0.63	0.3953	1
445	Dda3937_01321	Dda3937_01321	prephenate dehydratase-like protein	0	10	0	0	0.3	1.67	GD	9	1.2	1.4	1.4	0.26	0.7803	1
446	Dda3937_01322	Dda3937_01322	putative lysine export protein	0	0	22	0	0.3636	1500	NE	19	1247.3	125.3	-17952	-3.31	0.0247	0.43655
447	Dda3937_01323	argO	arginine transporter	0	0	19	0	0.5789	472	NE	11	768.4	168.4	-6000.27	-2.19	0.3409	1
448	Dda3937_01324	Dda3937_01324	Possible restriction endonuclease	0	0	27	0	0.3704	199	NE	20	109.4	132.7	371.84	0.28	0.7754	1
449	Dda3937_01325	yebQ	Putative transport protein	0	0	27	0	0.3704	752.5	NE	24	516.1	316.7	-4784.1	-0.7	0.3502	1
450	Dda3937_01326	Dda3937_01326	Transcriptional regulator%2C GntR family / AMINOTRANSFERASE CLASS-I	0	0	47	0	0.1702	592.38	NE	40	431.7	155.4	-4974.28	-1.47	0.4728	1
451	Dda3937_01327	Dda3937_01327	Histone acetyltransferase HPA2-like acetyltransferase	0	0	23	0	0.4348	508.4	NE	17	553.5	25.4	-7392.4	-4.44	0.3572	1
452	Dda3937_01328	Dda3937_01328	hypothetical protein	0	0	13	0	0.5385	21.43	NE	10	10.1	11.2	14.76	0.14	0.8741	1
453	Dda3937_01329	Dda3937_01329	Putative transport protein	0	0	5	0	0.4	4.5	NE	4	3.7	4.1	1.28	0.12	0.8923	1
454	Dda3937_01330	Dda3937_01330	hypothetical protein	0	0	25	0	0.6	125.6	NE	17	123.9	104.1	-436.83	-0.25	0.7312	1
455	Dda3937_01331	Dda3937_01331	hypothetical protein	24	0	8	14	0.2174	126.1	ES	40	86.7	34.9	-1241.56	-1.31	0.2962	1
456	Dda3937_01332	srlR	Transcriptional repressor of the fructose operon%2C DeoR family	0	9	0	3	0.25	42.67	GD	9	26.5	4	-179.57	-2.72	0.0089	0.23071
457	Dda3937_01333	Dda3937_01333	Transketolase%2C N-terminal section	0	8	4	0	0.1667	74.5	GD	8	59.6	98	153.67	0.72	0.6512	1
458	Dda3937_01334	Dda3937_01334	Transketolase%2C C-terminal section	0	0	29	0	0.3793	546	NE	23	480.7	258.1	-4453.11	-0.9	0.3336	1
459	Dda3937_01335	yohF	oxidoreductase%2C short-chain dehydrogenase/reductase family	0	0	14	0	0.0714	1	NE	10	0.4	0	-1.76	3.19	0.43	1
460	Dda3937_01336	Dda3937_01336	periplasmic binding protein of an ABC transporter	0	0	19	0	0.4211	192.12	NE	15	126.9	38.8	-1233.12	-1.71	0.352	1
461	Dda3937_01337	Dda3937_01337	putative lipoprotein	0	0	12	0	0.1667	26.5	NE	10	21.8	18.9	-11.56	-0.21	0.5771	1
462	Dda3937_01338	Dda3937_01338	ATP-binding component of an ABC transporter	0	0	12	0	0.3333	653.25	NE	9	368.7	188.3	-1082.21	-0.97	0.4571	1
463	Dda3937_01339	Dda3937_01339	membrane component of an ABC transporter	0	0	22	0	0.6364	201.64	NE	16	115.1	126.3	223	0.13	0.8657	1
464	Dda3937_01340	Dda3937_01340	Glycerol kinase	0	0	16	0	0.125	453.5	NE	13	250.3	118.4	-791.69	-1.08	0.2069	1
465	Dda3937_01341	Dda3937_01341	2%2C3-butanediol dehydrogenase%2C S-alcohol forming%2C (R)-acetoin-specific / Acetoin (diacetyl) reductase	0	0	24	0	0.4583	423.64	NE	19	378.3	188.2	-3802.92	-1.01	0.4263	1
466	Dda3937_01342	Dda3937_01342	Type-1Aa cytolytic delta-endotoxin	0	33	3	0	0.2222	357	GD	26	1.2	74	872.9	5.89	0.1247	1
467	Dda3937_01343	Dda3937_01343	Type-1Ba cytolytic delta-endotoxin	0	43	0	0	0.1163	48.2	GD	34	38.6	39	4.3	0.02	0.9797	1
468	Dda3937_01344	Dda3937_01344	Type-2Aa cytolytic delta-endotoxin	0	34	0	0	0.2647	45	GD	27	31.8	33	22.26	0.06	0.9307	1
469	Dda3937_01345	Dda3937_01345	Type-2Aa cytolytic delta-endotoxin	8	3	27	0	0.1579	396	NE	30	275.7	282.2	64.29	0.03	0.9298	1
470	Dda3937_01346	Dda3937_01346	periplasmic binding protein of an ABC transporter	0	0	54	0	0.3519	143.84	NE	34	123.6	128.6	111.02	0.06	0.9188	1
471	Dda3937_01347	Dda3937_01347	permease of an ABC transporter	0	0	16	0	0.3125	137.8	NE	10	46.2	144.9	1185.03	1.65	0.4063	1
472	Dda3937_01348	Dda3937_01348	permease of an ABC transporter	0	0	10	0	0.4	1280.75	NE	10	834.6	754.8	-798.58	-0.15	0.8563	1
473	Dda3937_01349	Dda3937_01349	ATP-binding protein of ABC transporter	0	0	21	0	0.4286	314	NE	13	82	86.8	47.76	0.08	0.7693	1
474	Dda3937_01350	Dda3937_01350	ATP-binding protein of ABC transporter	0	0	18	0	0.4444	315.25	NE	14	217.4	345.4	2048.1	0.67	0.4973	1
475	Dda3937_01351	Dda3937_01351	Acetylornithine deacetylase/Succinyl-diaminopimelate desuccinylase-like deacylase	0	0	29	0	0.4138	458.67	NE	23	557.7	243.7	-5023.72	-1.19	0.4355	1
476	Dda3937_04305	Dda3937_04305	Regulatory protein%2C LysR:LysR%2C substrate-binding protein	4	0	13	0	0.3529	47.5	NE	13	56.4	82.3	206.74	0.54	0.6743	1
477	Dda3937_02864	Dda3937_02864	1-aminocyclopropane-1-carboxylate deaminase	5	0	21	0	0.1154	84.33	NE	16	99	14.6	-337.78	-2.76	0.2481	1
478	Dda3937_02865	Dda3937_02865	Conserved domain protein	0	0	51	0	0.2745	134.21	NE	45	114.5	37.8	-1994.54	-1.6	0.1252	1
479	Dda3937_02866	Dda3937_02866	hypothetical protein	0	20	13	0	0.2727	634.78	GD	32	342	79.2	-7357.56	-2.11	0.3886	1
480	Dda3937_02867	Dda3937_02867	Transcriptional regulator%2C AsnC family	0	14	0	0	0.2143	7	GD	9	0.4	2.4	7.9	2.45	0.7058	1
481	Dda3937_02868	Dda3937_02868	Chorismate mutase I precursor	0	0	18	0	0.3333	125.5	NE	15	101.5	93	-101.65	-0.13	0.8803	1
482	Dda3937_02869	Dda3937_02869	membrane protein%2C putative	0	11	34	0	0.3333	187.2	NE	37	190.4	231.1	976.98	0.28	0.6517	1
483	Dda3937_02870	yedJ	metal-dependent phosphohydrolase	0	7	7	0	0.2857	140.75	NE	10	152.5	137.6	-89.47	-0.15	0.5963	1
484	Dda3937_02871	Dda3937_02871	Hypothetical transcriptional regulator yiaJ	0	0	23	0	0.3043	280.43	NE	20	200.9	139	-989.45	-0.53	0.5961	1
485	Dda3937_02872	Dda3937_02872	Methyl-accepting chemotaxis protein	1	0	33	0	0.4706	463.44	NE	26	434.5	272.7	-4531.72	-0.67	0.5072	1
486	Dda3937_02873	yiiL	L-rhamnose mutarotase	0	0	5	0	0.4	5	NE	4	3.8	0.9	-11.59	-2.11	0.7179	1
487	Dda3937_02874	rhaD	rhamnulose-1-phosphate aldolase	0	0	13	0	0.3846	323.4	NE	8	523.4	268.9	-1017.81	-0.96	0.5455	1
488	Dda3937_02875	rhaA	L-rhamnose isomerase	0	0	29	0	0.1724	155.4	NE	22	138.1	85.2	-317.27	-0.7	0.6552	1
489	Dda3937_02876	rhaB	rhamnulokinase	0	0	31	0	0.3871	472.25	NE	24	476.2	143.4	-5989.05	-1.73	0.3163	1
490	Dda3937_02877	rhaS	DNA-binding protein transcriptional activator%2C L-rhamnose-binding protein	0	0	15	0	0.3333	184.4	NE	13	175.5	187	68.73	0.09	0.876	1
491	Dda3937_02878	rhaR	DNA-binding protein transcriptional activator%2C L-rhamnose-binding protein	0	0	25	0	0.48	285.5	NE	18	254.4	166.9	-1926.69	-0.61	0.5113	1
492	Dda3937_04306	Dda3937_04306	Putative membrane protein	0	12	14	0	0.3077	155.88	NE	22	112.1	102.1	-179.96	-0.13	0.8527	1
493	Dda3937_04307	Dda3937_04307	Putative membrane protein	0	30	0	0	0.0333	2	GD	24	0	0	0	0	1	1
494	Dda3937_04455	Dda3937_04455	hypothetical protein	12	9	0	0	0.2381	7	ES	14	2.1	1.4	-3.78	-0.52	0.7791	1
495	Dda3937_03674	Dda3937_03674	ABC transporter ATP-binding protein	4	0	26	0	0.4333	108.23	NE	19	99.7	87.7	-264.22	-0.19	0.7638	1
496	Dda3937_03673	Dda3937_03673	ABC transporter%2C permease protein	0	0	28	0	0.3214	184.67	NE	17	143.5	160.5	169.94	0.16	0.8724	1
497	Dda3937_03672	Dda3937_03672	ABC transporter%2C permease protein	0	0	17	0	0.2941	1070	NE	11	339.3	235.1	-416.68	-0.53	0.6218	1
498	Dda3937_03671	Dda3937_03671	ABC-type transporter%2C periplasmic component	0	0	54	0	0.4815	197.65	NE	41	111.6	44.6	-3081.52	-1.32	0.098	0.91089
499	Dda3937_03670	Dda3937_03670	hypothetical protein	0	3	16	0	0.2632	167	NE	14	120.7	73.5	-471.98	-0.72	0.2748	1
500	Dda3937_04456	Dda3937_04456	Transposase	41	17	0	1	0.0508	133.33	ES	49	159.8	159	-3.27	-0.01	0.9123	1
501	Dda3937_02685	Dda3937_02685	hypothetical protein	4	0	34	0	0.4737	238.39	NE	33	208	86.7	-4124.95	-1.26	0.2026	1
502	Dda3937_02684	visC	predicted oxidoreductase with FAD/NAD(P)-binding domain	19	0	0	0	0.1053	1	ES	17	0.4	0	-1.78	3.17	0.4201	1
503	Dda3937_02683	ubiH	2-octaprenyl-6-methoxyphenol hydroxylase%2C FAD/NAD(P)-binding protein	16	0	0	0	0	0	ES	14	0	0	0	0	1	1
504	Dda3937_02682	pepP	proline aminopeptidase P II	30	0	0	0	0.0667	1.5	ES	23	0.7	0.3	-1.31	-0.98	1	1
505	Dda3937_02681	ygfB	predicted protein	12	0	5	0	0.2353	10.5	ES	10	0.9	0	-1.78	1.17	0.3299	1
506	Dda3937_02680	zapA	protein that localizes to the cytokinetic ring	0	0	11	0	0.2727	137.33	NE	8	172.3	14.4	-631.44	-3.58	0.4258	1
507	Dda3937_04683	ssrS	6S RNA	0	0	5	0	0.6	342.33	NE	5	288.6	5.1	-1701.08	-5.83	0.0299	0.48952
508	Dda3937_02679	ygfA	predicted ligase	0	0	13	0	0.0769	2	NE	9	1.8	0	-3.57	0.17	1	1
509	Dda3937_02678	nadR	NadR transcriptional repressor / ribosylnicotinamide kinase / NMN adenylyltransferase	0	0	42	0	0.3333	102	NE	34	67	23.5	-1130.96	-1.51	0.2571	1
510	Dda3937_02677	radA	predicted repair protein	0	13	6	0	0.2632	77	GD	13	79	41.2	-301.81	-0.94	0.4811	1
511	Dda3937_02676	serB	Phosphoserine phosphatase	0	24	0	0	0.0833	1	GD	21	0.7	0	-2.67	2.58	0.4249	1
512	Dda3937_02675	smp	Protein smp precursor	0	7	13	0	0.45	232.89	NE	17	190.4	100.6	-1616.72	-0.92	0.1746	1
513	Dda3937_02674	tam	Trans-aconitate 2-methyltransferase	0	0	18	0	0.3333	687.67	NE	12	532	360.8	-1369.29	-0.56	0.5252	1
514	Dda3937_02673	Dda3937_02673	hypothetical protein	0	0	20	0	0.65	297.69	NE	16	261.1	246.6	-349.37	-0.08	0.908	1
515	Dda3937_02672	prfC	peptide chain release factor RF-3	44	0	1	0	0.1556	2.29	ES	35	0.3	1.1	12.83	1.77	0.2148	1
516	Dda3937_02671	osmY	periplasmic protein	0	0	19	0	0.2632	371.8	NE	18	306	194.5	-1115.13	-0.65	0.5338	1
517	Dda3937_02670	Dda3937_02670	Putative exported protein	0	0	5	0	0.2	3	NE	5	2.2	0	-4.47	-0.16	1	1
518	Dda3937_02669	yjbJ	hypothetical protein	0	0	3	0	0.6667	79	NE	3	64.1	63.6	-1.99	-0.01	1	1
519	Dda3937_02668	yjjV	predicted DNase	0	0	22	0	0.4545	221.6	NE	17	194.3	162.2	-576.73	-0.26	0.7612	1
520	Dda3937_02667	Dda3937_02667	4'-phosphopantetheinyl transferase entD	0	0	23	0	0.5217	313.67	NE	17	300.6	270.2	-545.94	-0.15	0.7913	1
521	Dda3937_02666	Dda3937_02666	Oxidoreductase%2C short-chain dehydrogenase/reductase family	0	0	15	0	0.3333	589	NE	10	567.5	632.4	519.39	0.16	0.8082	1
522	Dda3937_02665	Dda3937_02665	Methyl-accepting chemotaxis protein III (ribose and galactose chemoreceptor protein)	21	0	16	0	0.3784	156	ES	33	122.9	124.8	52.97	0.02	0.9877	1
523	Dda3937_02664	Dda3937_02664	hypothetical protein	14	0	0	0	0.1429	1	ES	10	0.4	0.2	-1.31	-0.97	0.7331	1
524	Dda3937_02663	Dda3937_02663	Flagellar protein flhE	11	0	7	0	0.2222	228.25	ES	14	187.7	137.3	-403.7	-0.45	0.6254	1
525	Dda3937_04457	Dda3937_04457	hypothetical protein	5	0	15	0	0.3	152.5	NE	16	186.6	88.9	-781.18	-1.07	0.2177	1
526	Dda3937_02662	Dda3937_02662	GTP pyrophosphokinase / Guanosine-3'%2C5'-bis(diphosphate) 3'-pyrophosphohydrolase	0	0	25	0	0.64	46.19	NE	21	29.3	33.3	112.43	0.19	0.728	1
527	Dda3937_04458	Dda3937_04458	hypothetical protein	0	0	11	0	0.4545	696.8	NE	10	572.2	308.3	-2638.8	-0.89	0.1975	1
528	Dda3937_02661	Dda3937_02661	Peptidase M20D%2C amidohydrolase	0	0	19	0	0.2105	73	NE	15	79	18.5	-362.84	-2.09	0.0448	0.61845
529	Dda3937_02660	Dda3937_02660	hypothetical protein	0	0	4	0	0.5	130.5	NE	2	67.8	75.8	16.12	0.16	0.6772	1
530	Dda3937_02659	Dda3937_02659	Vitamin B12 ABC transporter%2C ATPase component BtuD	0	0	19	0	0.2105	111	NE	12	83	81.3	-13.57	-0.03	0.9657	1
531	Dda3937_02658	Dda3937_02658	ABC transporter%2C periplasmic-binding component	0	0	27	0	0.2963	174.38	NE	18	184.3	155.5	-345.29	-0.24	0.7748	1
532	Dda3937_02657	Dda3937_02657	ABC transporter%2C permease protein	0	0	13	0	0.3077	121.5	NE	6	246.8	74.7	-344.19	-1.72	0.3335	1
533	Dda3937_02656	ahpC	alkyl hydroperoxide reductase%2C C22 subunit	0	0	19	0	0.4737	288.67	NE	12	300.8	151.7	-2088.22	-0.99	0.3187	1
534	Dda3937_02655	ahpF	alkyl hydroperoxide reductase%2C F52a subunit%2C FAD/NAD(P)-binding protein	0	0	40	0	0.375	307.93	NE	30	58.5	43.9	-407.64	-0.41	0.732	1
535	Dda3937_02654	Dda3937_02654	hypothetical protein	0	0	25	0	0.56	1083.79	NE	17	819.2	342.8	-7622.9	-1.26	0.3888	1
536	Dda3937_02653	wbbJ	Chloramphenicol acetyltransferase	0	0	19	0	0.2105	270.75	NE	15	14.1	4.2	-59.52	-1.75	0.4276	1
537	Dda3937_02652	yedX	Transthyretin-like protein precursor	0	0	10	0	0.5	24	NE	5	34.4	77	170.26	1.16	0.1412	1
538	Dda3937_02651	Dda3937_02651	Uricase	0	0	10	0	0.4	45	NE	7	14.1	5.5	-34.06	-1.34	0.4055	1
539	Dda3937_04459	Dda3937_04459	hypothetical protein	0	0	10	0	0.3	60.33	NE	10	36	45.5	75.94	0.34	0.7455	1
540	Dda3937_02650	zntA	zinc%2C cobalt and lead efflux system	0	0	34	0	0.3235	251.09	NE	28	99	19.1	-1438.83	-2.38	0.1102	0.96647
541	Dda3937_02649	zntR	Regulatory protein%2C MerR	0	0	8	0	0.5	324	NE	7	265.4	98.4	-1336.66	-1.43	0.1236	1
542	Dda3937_02648	lfeR	Putative transcriptional regulator	0	0	21	0	0.1905	37.5	NE	16	33.2	11	-132.96	-1.59	0.2308	1
543	Dda3937_02647	lfeW	mandelate racemase/muconate lactonizing enzyme family protein	0	0	38	0	0.2368	292.44	NE	27	224	49.6	-2791.25	-2.18	0.2171	1
544	Dda3937_02646	wcaJ	predicted UDP-glucose lipid carrier transferase	57	36	0	1	0.0851	70.62	ES	70	7.9	11.9	87.72	0.59	0.5266	1
545	Dda3937_02645	Dda3937_02645	Capsular polysaccharide synthesis enzyme cpsB	0	1	85	0	0.2209	657.11	NE	70	460.4	74.4	-16214.5	-2.63	0.0328	0.5188
546	Dda3937_02644	Dda3937_02644	Capsular polysaccharide synthesis enzyme cpsC%2C polysaccharide export	0	0	27	0	0.2593	63.86	NE	23	52.7	45.8	-96.28	-0.2	0.8134	1
547	Dda3937_02643	Dda3937_02643	Capsular polysaccharide synthesis enzyme cpsD%2C exopolysaccharide synthesis	0	0	84	0	0.2976	187.84	NE	66	147.9	102.1	-2106.16	-0.53	0.3628	1
548	Dda3937_02642	Dda3937_02642	hypothetical protein	31	0	30	0	0.1475	265.33	ES	44	275.1	125.2	-2097.3	-1.13	0.4197	1
549	Dda3937_02641	Dda3937_02641	hypothetical protein	70	0	11	1	0.122	1252.6	ES	66	1046	269.2	-15536.2	-1.96	0.1922	1
550	Dda3937_02693	Dda3937_02693	Putative glycosyltransferase protein	0	15	13	0	0.25	326	GD	24	182.6	207.9	304.54	0.19	0.7613	1
551	Dda3937_02694	Dda3937_02694	Putative glycosyltransferase protein	0	74	0	0	0.0946	19.71	GD	57	14.1	11.4	-43.52	-0.31	0.7538	1
552	Dda3937_02695	Dda3937_02695	Alpha-D-GlcNAc alpha-1%2C2-L-rhamnosyltransferase	0	9	53	0	0.3065	317.84	NE	45	266.4	57.2	-7532.47	-2.22	0.2129	1
553	Dda3937_02696	Dda3937_02696	hypothetical protein	0	0	19	0	0.3684	388	NE	16	316.1	237.3	-1103.37	-0.41	0.4784	1
554	Dda3937_02697	Dda3937_02697	hypothetical protein	0	5	63	0	0.2647	246	NE	52	167.6	193.3	874.18	0.21	0.714	1
555	Dda3937_02698	wcaB	Colanic acid biosynthesis acetyltransferase wcaB	0	25	0	0	0.24	15.83	GD	20	12.4	14.5	25.48	0.23	0.8421	1
556	Dda3937_02699	Dda3937_02699	Putative helix-turn-helix protein%2C copG family	0	0	8	0	0.125	1	NE	7	0.9	0.6	-0.7	-0.71	1	1
557	Dda3937_02702	Dda3937_02702	hypothetical protein	95	43	1	0	0.0432	36.33	ES	113	29.1	24	-41.31	-0.28	0.8059	1
558	Dda3937_04460	Dda3937_04460	hypothetical protein	12	0	0	0	0	0	ES	11	0	2.8	5.53	0.47	1	1
559	Dda3937_04461	Dda3937_04461	hypothetical protein	0	0	20	0	0.1	239	NE	17	193.4	158	-141.76	-0.29	0.7956	1
560	Dda3937_02703	Dda3937_02703	hypothetical protein	0	0	20	0	0.2	122	NE	14	79.8	55.4	-244.04	-0.53	0.66	1
561	Dda3937_04462	Dda3937_04462	Integrase	11	0	14	0	0.2	50.4	NE	22	51.3	37.7	-108.28	-0.44	0.5897	1
562	Dda3937_02704	Dda3937_02704	Putative helix-turn-helix protein%2C copG family	0	0	5	0	0.6	503.67	NE	3	614	282	-1328.08	-1.12	0.3957	1
563	Dda3937_02705	Dda3937_02705	GCN5-related N-acetyltransferase%3B Histone acetyltransferase HPA2-like acetyltransferase	1	0	18	0	0.2632	92.8	NE	17	62.1	74.4	148.36	0.26	0.749	1
564	Dda3937_02706	Dda3937_02706	phage abortive infection protein	213	0	2	0	0.0372	21	ES	174	11.1	19.6	203.56	0.82	0.3756	1
565	Dda3937_02707	Dda3937_02707	Retron-type reverse transcriptase	140	0	0	0	0.0143	1	ES	117	0.3	4.4	40.84	4.01	0.0219	0.41371
566	Dda3937_02708	Dda3937_02708	Cytotoxic protein ccdB	0	13	0	0	0.0769	82	GD	9	68.2	14.8	-106.66	-2.2	0.3342	1
567	Dda3937_02709	Dda3937_02709	CcdA protein	0	5	0	0	0.2	1	GD	4	0.5	2.1	3.27	2.21	1	1
568	Dda3937_02710	Dda3937_02710	MobC-like protein	0	0	26	0	0.3077	564.38	NE	21	585.6	157.6	-4280.76	-1.89	0.1935	1
569	Dda3937_02711	Dda3937_02711	hypothetical protein	0	0	17	0	0.2353	1920.75	NE	14	36.9	25.2	-70.64	-0.55	0.4332	1
570	Dda3937_02712	Dda3937_02712	hypothetical protein	0	0	14	0	0.3571	19.6	NE	9	25.4	23	-14.51	-0.14	0.9536	1
571	Dda3937_02713	Dda3937_02713	Integrase	0	0	42	0	0.4048	528.53	NE	25	439	306.7	-2647.02	-0.52	0.5767	1
572	Dda3937_04267	pheU	tRNA-Phe	0	0	2	0	0	0	NE	2	0	0	0	0	1	1
573	Dda3937_02714	yjdC	predicted transcriptional regulator	0	0	12	0	0.1667	276.5	NE	12	149.6	147.4	-13.32	-0.02	0.9658	1
574	Dda3937_02715	dipZ	Cytochrome c-type biogenesis protein DsbD%2C protein-disulfide reductase	0	0	43	0	0.3488	203.13	NE	32	126.3	124.6	-48.37	-0.02	0.9756	1
575	Dda3937_02716	cutA	copper binding protein	0	4	4	0	0.625	48.4	NE	6	47.7	158.7	888.19	1.74	0.3801	1
576	Dda3937_02717	dcuA	C4-dicarboxylate antiporter	0	14	0	10	0.375	915.22	GD	17	68.9	70.5	21.5	0.03	0.9459	1
577	Dda3937_02718	aspA	Aspartate ammonia-lyase	0	37	0	0	0.2973	43.45	GD	25	17	7.3	-116.34	-1.22	0.3779	1
578	Dda3937_02719	fxsA	inner membrane protein	0	0	0	7	0.4286	951	GA	5	760.7	288.8	-1887.62	-1.4	0.3739	1
579	Dda3937_02720	groS	Cpn10 chaperonin GroES%2C small subunit of GroESL	4	0	0	0	0	0	ES	4	0	0	0	0	1	1
580	Dda3937_02721	groL	Cpn60 chaperonin GroEL%2C large subunit of GroESL	48	0	0	0	0.0833	1	ES	34	0.3	0.3	-0.21	-0.11	1	1
581	Dda3937_02722	ubiC	chorismate pyruvate lyase	14	0	0	0	0.1429	1.5	ES	11	0.5	0	-0.91	2.14	1	1
582	Dda3937_02723	ubiA	p-hydroxybenzoate octaprenyltransferase	19	0	1	0	0.1	2	ES	13	1.3	0	-2.68	0.58	1	1
583	Dda3937_02724	plsB	glycerol-3-phosphate O-acyltransferase	83	0	0	0	0.0843	1.29	ES	61	0.7	0.3	-6.63	-1.37	0.2477	1
584	Dda3937_02725	dgkA	diacylglycerol kinase	0	6	5	0	0.3636	99.75	GD	8	104.4	183.1	472.21	0.81	0.5546	1
585	Dda3937_02726	lexA	DNA-binding transcriptional repressor of SOS regulon	0	14	0	0	0	0	GD	9	0	0	0	0	1	1
586	Dda3937_02727	zur	Zinc uptake regulation protein ZUR	0	0	11	5	0.4375	2926	NE	14	2470.3	1	-34569.9	-11.27	0.0065	0.17946
587	Dda3937_02728	yhaK	predicted pirin-related protein	0	0	23	0	0.3478	488.5	NE	18	192.1	161.6	-427.47	-0.25	0.7236	1
588	Dda3937_02729	yhaJ	predicted DNA-binding transcriptional regulator	0	0	31	0	0.3871	940.08	NE	25	855.3	200.8	-14400	-2.09	0.3461	1
589	Dda3937_02730	yqjG	Possible glutathione S-transferase	0	0	43	0	0.3488	287.33	NE	33	156.7	112.8	-1053.35	-0.47	0.5293	1
590	Dda3937_02731	yqjF	predicted quinol oxidase subunit	0	0	12	0	0.3333	513.25	NE	10	568.9	189.6	-2275.83	-1.59	0.4422	1
591	Dda3937_02732	yqjK	conserved protein	0	0	7	0	0.2857	97	NE	6	159.9	56.6	-206.61	-1.5	0.335	1
592	Dda3937_02733	yqjE	conserved inner membrane protein	0	0	6	0	0.5	48.67	NE	6	28.7	101.7	583.78	1.82	0.394	1
593	Dda3937_02734	yqjD	conserved protein	0	0	8	0	0.5	46.75	NE	7	37.6	33.2	-35.18	-0.18	0.9194	1
594	Dda3937_02735	yqjB	Putative membrane protein precursor	0	0	9	0	0.6667	124.17	NE	8	102.8	51.6	-614.76	-0.99	0.4876	1
595	Dda3937_02736	yqjA	conserved inner membrane protein	0	0	18	0	0.5	11	NE	12	9.3	3.1	-74.3	-1.59	0.4402	1
596	Dda3937_02737	exuR	DNA-binding transcriptional regulatory protein ExuR	0	3	15	0	0.1667	63.67	NE	15	53.5	1.8	-310.22	-4.88	0.002	0.07017
597	Dda3937_02738	exuT	hexuronate transport system	0	0	12	30	0.5	897.67	GA	30	895.2	317.5	-19643.9	-1.5	0.0366	0.55267
598	Dda3937_02739	uxaC	uronate isomerase	20	0	18	1	0.2308	1886.56	ES	27	1418.3	274.7	-22871.5	-2.37	0.4128	1
599	Dda3937_02740	uxaB	altronate oxidoreductase	0	0	35	0	0.4	356.5	NE	29	58.1	32.3	-514.77	-0.84	0.4058	1
600	Dda3937_02741	uxaA	altronate hydrolase	0	0	29	0	0.5517	416.56	NE	24	354.6	316.4	-993.52	-0.16	0.8371	1
601	Dda3937_02742	ygjV	hypothetical protein	0	0	17	0	0.4118	329.86	NE	13	264.6	216	-680.26	-0.29	0.717	1
602	Dda3937_02743	ygjT	Alx protein	0	0	23	7	0.5333	1165.56	NE	23	191.7	173.6	-363.19	-0.14	0.8805	1
603	Dda3937_04684	sraF	small RNA	0	0	0	10	0.6	67.5	GA	9	50.3	36.8	-135.28	-0.45	0.5517	1
604	Dda3937_03553	rlmG	predicted methyltransferase small domain protein	0	0	0	22	0.4545	300.7	GA	18	273.2	254.1	-343.9	-0.1	0.8912	1
605	Dda3937_03552	Dda3937_03552	hypothetical protein	7	0	0	0	0.1429	3	ES	4	2.3	1.3	-2.02	-0.84	1	1
606	Dda3937_03551	Dda3937_03551	pectate lyase	0	0	67	0	0.2836	246.37	NE	55	181.6	66.5	-3452.52	-1.45	0.2219	1
607	Dda3937_03550	uhpA	DNA-binding response regulator in two-component regulatory system wtih UhpB	0	0	12	0	0.4167	595.2	NE	9	534.9	206.1	-2629.8	-1.38	0.424	1
608	Dda3937_03549	uhpB	Sensor protein uhpB	0	0	32	0	0.4062	486.15	NE	26	396.4	353.4	-1117.2	-0.17	0.8017	1
609	Dda3937_03548	uhpC	membrane protein regulates uhpT expression	0	0	42	0	0.4286	167.78	NE	32	68.5	66.4	-58.01	-0.04	0.954	1
610	Dda3937_03547	uhpT	Hexose phosphate transport protein	0	0	33	0	0.3939	200.77	NE	25	133.9	118.1	-348.3	-0.18	0.725	1
611	Dda3937_03546	spy	putative periplasmic spheroblast formation protein	0	0	13	0	0.6154	138.5	NE	10	112.6	77.7	-418.52	-0.53	0.6114	1
612	Dda3937_03545	yojL	predicted thiamine biosynthesis lipoprotein	0	0	28	0	0.3929	36.55	NE	21	24.5	25.6	17.46	0.06	0.9209	1
613	Dda3937_03544	Dda3937_03544	2-isopropylmalate synthase	0	0	51	0	0.3922	139.7	NE	41	92.7	86.5	-248.92	-0.1	0.8724	1
614	Dda3937_03543	Dda3937_03543	Transcriptional regulator%2C AraC family	0	0	19	0	0.3158	277.83	NE	14	42	64.8	227.67	0.62	0.5598	1
615	Dda3937_03540	Dda3937_03540	Thiamin biosynthesis lipoprotein ApbE	0	0	32	0	0.4062	173.08	NE	24	15.7	22.5	150.83	0.52	0.3913	1
616	Dda3937_03539	Dda3937_03539	Transcriptional regulator%2C TetR family	0	0	14	0	0.3571	9.2	NE	12	6.2	2.7	-41.98	-1.2	0.2968	1
617	Dda3937_03538	Dda3937_03538	Oxidoreductase%2C aldo/keto reductase family	0	0	35	0	0.4	743.93	NE	27	418.6	210.8	-4571.08	-0.99	0.3146	1
618	Dda3937_03537	Dda3937_03537	Oxidoreductase%2C short chain dehydrogenase/reductase family	0	0	23	0	0.4783	249	NE	19	107.4	83.5	-477.57	-0.36	0.631	1
619	Dda3937_03536	Dda3937_03536	Oxidoreductase	0	0	30	0	0.4667	404.79	NE	25	377.7	216.9	-3858.86	-0.8	0.1899	1
620	Dda3937_03535	Dda3937_03535	putative zinc-containing alcohol dehydrogenase	0	0	27	0	0.4815	92.62	NE	22	95.7	91.9	-75.22	-0.06	0.8914	1
621	Dda3937_04281	Dda3937_04281	tRNA-Ile	0	3	0	0	0	0	GD	3	0	0	0	0	1	1
622	Dda3937_03534	rpoD	RNA polymerase%2C sigma 70 (sigma D) factor	32	16	0	0	0.1667	1.38	ES	31	0.9	0	-5.5	2.71	0.1782	1
623	Dda3937_03533	dnaG	DNA primase	64	0	0	0	0.0781	1.2	ES	51	0.8	0	-6.3	3.34	0.0709	0.77911
624	Dda3937_03532	rpsU	30S ribosomal subunit protein S21	7	0	0	0	0.1429	1	ES	3	0.9	0	-1.8	1.15	1	1
625	Dda3937_03531	ygjD	predicted peptidase	33	0	0	0	0.0303	1	ES	25	0.9	0	-1.8	1.15	1	1
626	Dda3937_03530	argR	DNA-binding transcriptional regulatory protein	0	15	0	0	0.2	6.33	GD	9	14.1	0	-28.21	-2.82	0.3364	1
627	Dda3937_03529	mdh	malate dehydrogenase%2C NAD(P)-binding protein	0	33	0	0	0.1515	26.4	GD	28	18.4	3.5	-179.58	-2.41	0.0499	0.65772
628	Dda3937_03528	nlp	Putative regulator for maltose metabolism	0	0	11	0	0.3636	62.5	NE	10	51	58.9	63.14	0.21	0.7262	1
629	Dda3937_03527	Dda3937_03527	hypothetical protein	0	0	16	0	0.375	136.67	NE	14	94.2	37.2	-797.66	-1.34	0.2245	1
630	Dda3937_03526	Dda3937_03526	hypothetical protein	1	0	21	0	0.2273	355.8	NE	14	290.6	188.7	-1019.51	-0.62	0.5786	1
631	Dda3937_03525	ispB	octaprenyl diphosphate synthase	36	0	0	0	0.0556	2	ES	28	1.4	0	-5.44	1.56	0.1396	1
632	Dda3937_04463	rplU	50S ribosomal subunit protein L21	9	0	0	0	0	0	ES	7	0	0	0	0	1	1
633	Dda3937_02354	rpmA	50S ribosomal subunit protein L27	9	0	0	0	0.1111	1	ES	8	0.5	0	-0.9	2.15	1	1
634	Dda3937_02353	yhbE	Putative membrane protein	0	0	37	0	0.3784	668.93	NE	32	555.6	248.8	-8589.74	-1.16	0.4853	1
635	Dda3937_02352	obgE	GTPase involved in cell partioning and DNA repair	28	0	0	0	0.1786	1.2	ES	23	0.9	0.2	-4.3	-2.26	0.302	1
636	Dda3937_02351	dacB	D-alanyl-D-alanine carboxypeptidase	0	0	49	0	0.3469	240.47	NE	36	171.8	181	276.73	0.08	0.9435	1
637	Dda3937_02350	greA	transcription elongation factor	0	0	15	0	0.2667	53.25	NE	12	49.3	0.2	-294.08	-7.68	0.0135	0.30284
638	Dda3937_02349	yhbY	predicted RNA-binding protein	3	0	0	0	0.3333	1	ES	2	0.9	0	-1.84	1.12	1	1
639	Dda3937_02348	rrmJ	Cell division protein ftsJ / Ribosomal RNA large subunit methyltransferase J	26	0	0	0	0.1154	1	ES	20	0.8	0	-4.54	2.99	0.1892	1
640	Dda3937_02347	ftsH	subunit of integral membrane ATP-dependent zinc metallopeptidase	52	0	0	0	0.0385	2.5	ES	41	2	0	-8.12	0.98	0.4226	1
641	Dda3937_02346	folP	7%2C8-dihydropteroate synthase	28	0	0	0	0.1429	1	ES	22	0.6	0	-3.61	3.32	0.0625	0.73643
642	Dda3937_02345	glmM	Phosphomannomutase / Phosphoglucosamine mutase	47	0	0	0	0.0426	1	ES	37	0.5	0	-1.8	3.15	0.4387	1
643	Dda3937_04464	Dda3937_04464	hypothetical protein	16	0	0	0	0.125	1	ES	13	0.7	0	-2.74	2.54	0.4289	1
644	Dda3937_02344	secG	preprotein translocase membrane subunit	11	0	0	0	0.0909	1	ES	7	0	0	0	0	1	1
645	Dda3937_04254	Dda3937_04254	tRNA-Leu	5	0	0	0	0	0	ES	4	0	0	0	0	1	1
646	Dda3937_04255	Dda3937_04255	tRNA-Met	2	0	0	0	0	0	ES	2	0	0	0	0	1	1
647	Dda3937_02343	yhbC	conserved protein	18	0	0	0	0	0	ES	14	0	0	0	0	1	1
648	Dda3937_02342	nusA	transcription termination/antitermination L factor	39	0	0	0	0.0513	1	ES	29	0.5	0	-0.92	2.12	1	1
649	Dda3937_02341	infB	translation initiation factor IF2	74	0	0	0	0.1757	1.46	ES	59	1.4	0.1	-15.2	-3.84	0.034	0.53058
650	Dda3937_02340	rbfA	30S ribosome binding factor	7	0	0	0	0	0	ES	6	0	0	0	0	1	1
651	Dda3937_02339	truB	tRNA U55 pseudouridine synthase	0	11	21	0	0.375	167.75	NE	25	127.8	30.8	-2522.04	-2.05	0.0164	0.3371
652	Dda3937_02338	rpsO	30S ribosomal subunit protein S15	0	8	0	0	0	0	GD	7	0	0	0	0	1	1
653	Dda3937_04685	sraG	small RNA	0	11	0	0	0.4545	34	GD	10	23.3	8.7	-174.28	-1.41	0.4666	1
654	Dda3937_02337	pnp	polynucleotide phosphorylase/polyadenylase	0	64	6	0	0.2714	21.42	GD	50	4.7	0.3	-105.48	-3.97	0	0
655	Dda3937_02336	nlpI	lipoprotein	0	35	3	0	0.3421	57	GD	33	27.4	0.1	-601.09	-8.69	0	0
656	Dda3937_02335	deaD	ATP-dependent RNA helicase	0	45	0	0	0.2	2.33	GD	38	1.6	3.8	43.04	1.23	0.3661	1
657	Dda3937_02334	yhbW	hypothetical protein	0	0	27	0	0.4444	56.42	NE	23	18.6	9.2	-187.84	-1.01	0.3825	1
658	Dda3937_02333	yhbV	predicted protease	0	0	22	0	0.5	144	NE	17	140.1	119.6	-369.55	-0.23	0.7863	1
659	Dda3937_02332	yhbU	predicted peptidase (collagenase-like)	0	0	27	0	0.3704	274.7	NE	20	191.9	212.6	371.26	0.15	0.8592	1
660	Dda3937_02331	yhbT	predicted lipid carrier protein	0	0	14	0	0.2143	51	NE	9	20	63.1	172.48	1.66	0.3462	1
661	Dda3937_02330	yhbS	predicted acyltransferase with acyl-CoA N-acyltransferase domain	0	0	15	0	0.4	396.17	NE	12	281.1	132.6	-2079.15	-1.08	0.4148	1
662	Dda3937_02329	yhbQ	predicted endonuclease	0	0	10	0	0.3	870	NE	8	542.1	224.2	-2542.8	-1.27	0.5515	1
663	Dda3937_02328	deoC	2-deoxyribose-5-phosphate aldolase%2C NAD(P)-linked	0	0	27	0	0.1111	582.67	NE	21	287.3	228.2	-591.05	-0.33	0.7135	1
664	Dda3937_02327	deoA	Thymidine phosphorylase	0	0	27	0	0.3704	19	NE	22	13.9	15.8	40.59	0.18	0.7752	1
665	Dda3937_02326	deoB	phosphopentomutase	0	0	29	0	0.3793	230.64	NE	19	139.3	28	-1557.79	-2.31	0.3915	1
666	Dda3937_02325	deoD	purine-nucleoside phosphorylase	0	0	19	0	0.3684	73.29	NE	14	7.1	3.1	-55.58	-1.19	0.3466	1
667	Dda3937_02324	Dda3937_02324	putative glyoxylase resistance protein	0	0	10	0	0.3	68.67	NE	9	42.5	61.9	155.66	0.54	0.6252	1
668	Dda3937_02323	Dda3937_02323	hypothetical protein	0	0	7	0	0.1429	89	NE	5	72.3	68.1	-8.49	-0.09	1	1
669	Dda3937_02322	Dda3937_02322	Transcriptional regulator	0	0	24	0	0.4167	262.1	NE	19	271.3	127.1	-2307.23	-1.09	0.3574	1
670	Dda3937_02321	Dda3937_02321	Ketosteroid isomerase-related protein	0	0	20	0	0.55	169.45	NE	17	136.6	101.2	-780.1	-0.43	0.6858	1
671	Dda3937_02320	Dda3937_02320	putative antibiotic biosynthesis monooxygenase	0	0	15	0	0.4667	44.86	NE	12	26.9	64.3	373.9	1.26	0.2238	1
672	Dda3937_02319	rimI	acetylase for 30S ribosomal subunit protein S18	0	0	11	0	0.3636	366.75	NE	10	301.6	79.7	-1774.87	-1.92	0.1283	1
673	Dda3937_02318	holD	DNA polymerase III%2C psi subunit	0	0	3	0	0	0	NE	3	0	0	0	0	1	1
674	Dda3937_02317	yjjT	Ribosomal RNA small subunit methyltransferase C	0	0	26	0	0.2308	129	NE	18	80.5	3.4	-616.47	-4.56	0.0036	0.11274
675	Dda3937_02316	Dda3937_02316	Oxidoreductase	0	0	26	0	0.4615	155.08	NE	21	168.8	139	-535.71	-0.28	0.6943	1
676	Dda3937_02315	yhjC	Probable transcription regulator protein	0	0	22	0	0.4091	46.67	NE	19	46.1	65.3	268.68	0.5	0.6419	1
677	Dda3937_04256	Dda3937_04256	tRNA-Leu	0	0	3	0	0	0	NE	3	0	0	0	0	1	1
678	Dda3937_04257	Dda3937_04257	tRNA-Leu	0	0	3	0	0	0	NE	3	0	0	0	0	1	1
679	Dda3937_04258	Dda3937_04258	tRNA-Leu	0	0	3	0	0	0	NE	3	0	0	0	0	1	1
680	Dda3937_02313	Dda3937_02313	Putative inner membrane protein	0	0	10	0	0.3	453.67	NE	8	367.5	412.5	270.36	0.17	0.8094	1
681	Dda3937_02312	budR	putative transcriptional regulator	0	2	25	0	0.4444	365.67	NE	19	364.7	217.1	-2657.79	-0.75	0.3941	1
682	Dda3937_02311	budA	Alpha-acetolactate decarboxylase	0	33	0	0	0.2727	12.56	GD	29	8.9	17.4	170.29	0.97	0.5195	1
683	Dda3937_02310	budB	Acetolactate synthase%2C catabolic	0	1	46	0	0.4255	912.45	NE	36	129.4	104	-814.13	-0.32	0.6024	1
684	Dda3937_02309	fucO	Lactaldehyde reductase	0	0	31	0	0.4839	447.07	NE	26	190.4	191.1	16.18	0.01	0.9909	1
685	Dda3937_04465	Dda3937_04465	hypothetical protein	1	0	2	0	0.3333	33	NE	2	25.4	147.8	244.8	2.54	0.6753	1
686	Dda3937_02308	gcvT	aminomethyltransferase%2C tetrahydrofolate-dependent%2C subunit (T protein) of glycine cleavage complex	0	0	24	0	0.375	8	NE	20	4.9	15.8	151.94	1.68	0.1266	1
687	Dda3937_02307	gcvH	glycine cleavage complex lipoylprotein	0	0	9	0	0.5556	80.8	NE	7	6.9	6.9	0.32	0.01	0.989	1
688	Dda3937_02306	gcvP	glycine decarboxylase%2C PLP-dependent%2C subunit (protein P) of glycine cleavage complex	0	0	72	0	0.3194	276.39	NE	55	224.6	173.7	-2343.23	-0.37	0.6513	1
689	Dda3937_02305	Dda3937_02305	Threonine efflux protein	0	0	17	0	0.2941	95.6	NE	12	63	62.4	-6.94	-0.01	0.9817	1
690	Dda3937_02304	Dda3937_02304	Predicted hydrolase	0	0	13	0	0.1538	1.5	NE	10	0.6	2.7	16.66	2.21	0.5864	1
691	Dda3937_02303	yqfA	predicted oxidoreductase%2C inner membrane subunit	1	0	29	0	0.5667	426.65	NE	25	184.1	140.8	-1472.48	-0.39	0.5164	1
692	Dda3937_02302	ygfZ	predicted folate-dependent regulatory protein	29	0	0	0	0.1034	1.33	ES	23	1.1	0	-6.4	2.49	0.1242	1
693	Dda3937_02301	ygfY	conserved protein	0	7	0	0	0.2857	10.5	GD	5	8.3	9.9	6.21	0.25	1	1
694	Dda3937_02300	ygfX	predicted protein	0	4	0	0	0	0	GD	3	0	0	0	0	1	1
695	Dda3937_02299	fldB	flavodoxin 2	0	0	17	0	0.4118	117.14	NE	12	197.2	127.6	-417.36	-0.63	0.6563	1
696	Dda3937_02298	yhjE	Transporter%2C MFS superfamily	0	0	37	0	0.3784	232.57	NE	26	191.5	162.2	-703.15	-0.24	0.6706	1
697	Dda3937_02297	Dda3937_02297	hypothetical protein	0	5	0	3	0.375	3885	GD	8	3270.8	248.6	-18133.2	-3.72	0.3232	1
698	Dda3937_02296	xerD	site-specific tyrosine recombinase	0	22	0	0	0.1364	2.33	GD	17	1.8	0	-11.05	1.7	0.0496	0.65562
699	Dda3937_02295	dsbC	protein disulfide isomerase II	0	15	8	0	0.4348	89	GD	20	66.2	161.8	2103.78	1.29	0.2144	1
700	Dda3937_02294	recJ	ssDNA exonuclease%2C 5' --> 3'-specific	0	27	0	0	0.4074	16.91	GD	18	11.7	3.4	-115.37	-1.77	0.0411	0.59151
701	Dda3937_02293	prfB	putative peptide chain release factor 2	0	29	0	0	0.0345	1	GD	21	0	0	0	0	1	1
702	Dda3937_02293	prfB	putative peptide chain release factor 2	0	29	0	0	0.0345	1	GD	21	0	0	0	0	1	1
703	Dda3937_02292	lysS	Lysyl-tRNA synthetase (class II)	0	31	0	0	0.1613	2.6	GD	24	2	0	-11.91	1.6	0.0494	0.65483
704	Dda3937_02291	Dda3937_02291	hypothetical protein	0	9	26	0	0.3143	599.45	NE	30	548.9	129.8	-8381.12	-2.08	0.3697	1
705	Dda3937_04703	Dda3937_04703	Glucose-methanol-choline (GMC) oxidoreductase:NAD binding site	0	0	48	0	0.375	638.06	NE	40	372.2	171.3	-5222.98	-1.12	0.4167	1
706	Dda3937_02290	Dda3937_02290	hypothetical protein	0	0	24	0	0.2917	277.71	NE	19	142.8	145.1	40.69	0.02	0.9709	1
707	Dda3937_02289	Dda3937_02289	Phospholipase C 4 precursor	0	26	24	0	0.36	260.33	GD	36	223.8	197.9	-878.94	-0.18	0.7676	1
708	Dda3937_02288	Dda3937_02288	hypothetical protein	0	28	0	0	0	0	GD	26	0	1.5	2.99	-0.42	1	1
709	Dda3937_02287	Dda3937_02287	Transcriptional regulator%2C AraC family	0	20	0	0	0.45	18.44	GD	15	16.6	17.7	17.7	0.09	0.919	1
710	Dda3937_02286	Dda3937_02286	Putative threonine efflux protein	0	0	0	20	0.3	278.83	GA	18	223.6	212.6	-110.36	-0.07	0.9217	1
711	Dda3937_04259	Dda3937_04259	tRNA-Gly	0	0	0	4	0.75	116.67	GA	3	94.7	41.3	-320.54	-1.2	0.3486	1
712	Dda3937_02285	Dda3937_02285	ISEch12 OrfA	0	3	0	0	0.3333	3	GD	1	2.3	7.2	9.84	1.64	0.3321	1
713	Dda3937_02284	Dda3937_02284	ISEch12 OrfB	0	30	0	2	0.2188	183.29	GD	27	134.5	22.1	-1798.73	-2.61	0.3261	1
714	Dda3937_02283	Dda3937_02283	GTP pyrophosphokinase	19	46	1	0	0.1061	57.29	GD	55	40.1	60.8	330.97	0.6	0.5475	1
715	Dda3937_02282	Dda3937_02282	Probable Co/Zn/Cd efflux system membrane fusion protein	0	0	40	0	0.325	135.31	NE	30	102.6	100.2	-55.89	-0.03	0.9659	1
716	Dda3937_02281	Dda3937_02281	Acriflavin resistance protein	0	0	72	0	0.4583	363.12	NE	62	320.1	235.6	-4733.85	-0.44	0.36	1
717	Dda3937_02280	Dda3937_02280	Two-component response regulator	0	0	16	0	0.4375	503	NE	11	79.9	145.7	526.14	0.87	0.435	1
718	Dda3937_02279	Dda3937_02279	Sensor protein irlS	0	0	36	0	0.25	305.89	NE	26	253.7	70.6	-3294.67	-1.84	0.3152	1
719	Dda3937_02278	Dda3937_02278	Putative methyltransferase	0	31	0	0	0.2258	6.14	GD	26	4.3	3.4	-13.43	-0.31	0.7249	1
720	Dda3937_02277	Dda3937_02277	hypothetical protein	0	11	0	0	0.3636	8.5	GD	7	12.5	11.4	-4.57	-0.14	0.9029	1
721	Dda3937_02276	Dda3937_02276	hypothetical protein	0	12	0	0	0.5	6.83	GD	8	1.7	4.9	25.23	1.49	0.1948	1
722	Dda3937_02275	Dda3937_02275	Transcriptional regulatory protein PadR	0	6	9	0	0.4	179.33	NE	11	76.3	52.4	-143.42	-0.54	0.5565	1
723	Dda3937_02274	Dda3937_02274	Nucleoside-diphosphate sugar epimerase/dehydratase	87	0	0	0	0.1724	1.2	ES	69	0.8	0.1	-18.67	-3.75	0.0003	0.01628
724	Dda3937_02273	Dda3937_02273	UDP-glucose 4-epimerase	20	0	0	0	0.2	2.75	ES	12	0.2	0.3	0.24	0.33	1	1
725	Dda3937_02272	Dda3937_02272	Lipid carrier : UDP-N-acetylgalactosaminyltransferase	22	0	0	0	0.0909	1.5	ES	17	0.5	0	-0.94	2.1	1	1
726	Dda3937_02271	Dda3937_02271	ABC transporter%2C periplasmic binding protein	0	0	33	0	0.4545	177.2	NE	25	166	101.9	-1538.27	-0.7	0.3202	1
727	Dda3937_02270	Dda3937_02270	Probable sugar ABC transporter%2C ATP-binding protein	0	0	15	0	0.6	89	NE	9	91.8	69.4	-223.53	-0.4	0.6188	1
728	Dda3937_02269	Dda3937_02269	Icc protein	0	0	25	0	0.24	418.67	NE	17	400.4	243.8	-1252.35	-0.72	0.3651	1
729	Dda3937_02268	Dda3937_02268	Inner membrane component of binding-protein-dependent transport system	0	0	19	0	0.4211	286.88	NE	16	238.3	107.1	-2099.74	-1.15	0.4298	1
730	Dda3937_02267	Dda3937_02267	sugar ABC transport system%2C permease protein	0	0	25	0	0.56	55.71	NE	19	44.7	75.7	869.4	0.76	0.4188	1
731	Dda3937_02266	Dda3937_02266	Molybdate-binding domain of ModE	0	0	8	0	0.25	45	NE	6	25.4	3.5	-131.74	-2.87	0.216	1
732	Dda3937_02265	ddg	Lipid A biosynthesis lauroyl acyltransferase	0	0	24	2	0.3846	2375.2	NE	17	418.7	1684.6	12658.9	2.01	0.4474	1
733	Dda3937_02264	Dda3937_02264	hypothetical protein	0	0	4	0	0.25	1	NE	3	0.5	0	-0.94	2.09	1	1
734	Dda3937_02263	yjcD	Xanthine/uracil permease family protein	0	0	33	0	0.3333	119.45	NE	26	74.4	67.4	-141.42	-0.14	0.7382	1
735	Dda3937_02262	yjcE	predicted cation/proton antiporter	0	30	12	0	0.2857	271	GD	34	189.9	159.7	-845.78	-0.25	0.7473	1
736	Dda3937_02261	actP	acetate permease	0	16	36	0	0.3462	487.89	NE	40	450.7	302.2	-4454.42	-0.58	0.2609	1
737	Dda3937_02454	yjcH	conserved inner membrane protein involved in acetate transport	0	0	13	0	0.3846	104.4	NE	12	82.9	122.9	399.56	0.57	0.573	1
738	Dda3937_02455	acs	Acetyl-coenzyme A synthetase	0	0	64	0	0.5	275.66	NE	47	274.7	153.9	-6040.22	-0.84	0.0957	0.9031
739	Dda3937_02456	rsmC	global regulatory protein RsmC	0	0	11	0	0.6364	141.29	NE	10	116.1	221705	2.65907e+06	10.9	0.0006	0.02772
740	Dda3937_04466	Dda3937_04466	hypothetical protein	0	0	9	0	0.3333	443.33	NE	9	363.9	150.7	-1279.53	-1.27	0.1446	1
741	Dda3937_04467	Dda3937_04467	Ferrichrome-iron receptor	0	0	94	0	0.4043	227.89	NE	73	189.6	226.8	2233.35	0.26	0.7018	1
742	Dda3937_04468	Dda3937_04468	hypothetical protein	3	0	14	0	0.4118	821	NE	14	687	140.1	-7657.13	-2.29	0.3795	1
743	Dda3937_03606	Dda3937_03606	mandelate racemase/muconate lactonizing enzyme family protein	0	28	0	0	0.1786	9.6	GD	22	7.5	12.7	52.93	0.77	0.4001	1
744	Dda3937_03607	Dda3937_03607	ABC transporter%2C periplasmic component	0	0	42	0	0.3571	72.2	NE	31	58.9	87.5	684.65	0.57	0.5021	1
745	Dda3937_03608	Dda3937_03608	D-ala-D-ala transporter subunit	0	0	32	0	0.4062	713.54	NE	27	476.4	281.1	-6249.72	-0.76	0.24	1
746	Dda3937_03609	yddQ	dipeptide transport protein (ABC superfamily%2C membrane)	0	0	17	0	0.4118	54.43	NE	15	42.2	31.3	-152.55	-0.43	0.6981	1
747	Dda3937_01163	Dda3937_01163	peptide transport ATP-binding protein	0	0	15	0	0.4667	465.86	NE	11	441.7	456.3	175.91	0.05	0.9565	1
748	Dda3937_01164	Dda3937_01164	peptide transport ATP-binding protein	0	0	20	0	0.4	52.38	NE	17	49.3	23.9	-356.77	-1.05	0.4832	1
749	Dda3937_01165	Dda3937_01165	heme uptake regulator	0	0	6	0	0.5	364	NE	5	225.9	867.4	5132.15	1.94	0.7903	1
750	Dda3937_01166	Dda3937_01166	Fe2+-dicitrate sensor%2C membrane component	0	0	22	0	0.4545	48.5	NE	17	47	33.3	-219.25	-0.5	0.5257	1
751	Dda3937_01167	Dda3937_01167	membrane protein%2C putative	0	0	22	0	0.3636	531.88	NE	16	359.6	314.4	-542.09	-0.19	0.8545	1
752	Dda3937_01168	Dda3937_01168	hypothetical protein	0	0	8	0	0.5	23	NE	8	18.9	80.2	490.52	2.09	0.676	1
753	Dda3937_01169	togT	oligogalacturonide transporter	0	0	56	0	0.5536	493.35	NE	46	487.9	310.2	-8884.72	-0.65	0.4973	1
754	Dda3937_01170	Dda3937_01170	Transcriptional regulator%2C XRE family	0	0	4	0	0.5	212	NE	2	224.4	341.3	233.69	0.6	0.3369	1
755	Dda3937_01171	yeiQ	D-mannonate oxidoreductase	0	0	29	0	0.4138	141.92	NE	22	93.7	85	-174.15	-0.14	0.8179	1
756	Dda3937_01172	Dda3937_01172	Multidrug resistance protein B	0	0	31	0	0.4194	233.46	NE	25	189.9	200.9	286.4	0.08	0.9253	1
757	Dda3937_01173	Dda3937_01173	Membrane fusion component of tripartite multidrug resistance system	0	0	21	0	0.3333	132.29	NE	15	23.6	29.3	68.35	0.31	0.9329	1
758	Dda3937_01174	Dda3937_01174	Transcriptional regulator%2C MarR family	0	0	15	0	0.0667	66	NE	14	26.7	11.3	-61.87	-1.25	0.4224	1
759	Dda3937_01175	ybiS	Protein ybiS precursor	0	31	0	0	0.2903	9	GD	24	7.6	24.2	266	1.67	0.3053	1
760	Dda3937_04469	Dda3937_04469	hypothetical protein	0	3	19	0	0.3182	400.14	NE	18	251.7	317.4	1181.37	0.33	0.6929	1
761	Dda3937_01176	Dda3937_01176	Pyruvate-flavodoxin oxidoreductase	0	0	73	0	0.3425	275.28	NE	54	171.5	95.9	-3175.72	-0.84	0.4262	1
762	Dda3937_01177	Dda3937_01177	hypothetical protein	0	0	20	0	0.55	129.55	NE	15	155.9	95.7	-843.75	-0.7	0.4647	1
763	Dda3937_01178	Dda3937_01178	putative acetyltransferase	0	0	19	0	0.4737	130.67	NE	14	148.6	114.8	-404.92	-0.37	0.689	1
764	Dda3937_01179	Dda3937_01179	Threonine efflux protein	0	0	22	0	0.5	289.91	NE	15	233.8	275.2	745.21	0.24	0.7066	1
765	Dda3937_01180	ynfC	predicted protein	0	0	21	0	0.2857	53.33	NE	15	26.2	12.8	-133.75	-1.03	0.4856	1
766	Dda3937_01181	Dda3937_01181	Xylosidase/arabinosidase	0	0	35	0	0.3714	333.92	NE	25	323.7	294.5	-351	-0.14	0.8557	1
767	Dda3937_01182	yicJ	Xyloside transporter XynT	0	5	41	5	0.4902	934.6	NE	41	866.1	175.9	-30370.4	-2.3	0.0685	0.76464
768	Dda3937_01183	Dda3937_01183	Virulence protein msgA	0	9	1	0	0.2	384.5	GD	7	0	0	0	0	1	1
769	Dda3937_01184	Dda3937_01184	Prolyl endopeptidase	0	14	0	0	0.3571	1.8	GD	11	1	0.1	-11.03	-3.35	0.052	0.67211
770	Dda3937_01185	Dda3937_01185	hypothetical protein	0	10	0	0	0.3	40	GD	6	36.9	10.9	-52.02	-1.76	0.3294	1
771	Dda3937_01186	ddlA	D-alanine--D-alanine ligase	0	25	0	0	0.12	1.33	GD	19	0.5	0.6	0.25	0.34	1	1
772	Dda3937_01187	Dda3937_01187	AraC-type DNA-binding domain-containing protein	0	0	20	0	0.3	54.83	NE	15	53.8	41.7	-120.04	-0.36	0.8706	1
773	Dda3937_01188	Dda3937_01188	Ornithine aminotransferase%3B Acetylornithine aminotransferase	0	0	37	0	0.4054	105.93	NE	27	40.2	69.5	703.39	0.79	0.5775	1
774	Dda3937_01189	Dda3937_01189	Alcohol dehydrogenase	0	0	12	0	0.5	14.83	NE	10	11.6	23.9	148.32	1.05	0.394	1
775	Dda3937_01190	Dda3937_01190	amino acid permease	0	0	29	0	0.5172	391.53	NE	24	338.2	195.1	-4005.41	-0.79	0.3947	1
776	Dda3937_01191	ydhP	Major facilitator family transporter	0	0	25	0	0.44	662.45	NE	19	266.7	292.4	464.06	0.13	0.8482	1
777	Dda3937_01192	Dda3937_01192	Hypothetical transcriptional regulator yafC	0	0	16	0	0.375	89	NE	13	82.9	109.8	268.93	0.41	0.7912	1
778	Dda3937_01193	dkgB	Methylglyoxal reductase%2C acetol producing / 2%2C5-diketo-D-gluconic acid reductase B	0	0	15	0	0.6	373.67	NE	11	398.4	141.2	-3600.22	-1.5	0.3651	1
779	Dda3937_01194	Dda3937_01194	hypothetical protein	0	0	9	0	0.4444	173	NE	7	185.5	154.7	-185.03	-0.26	0.7362	1
780	Dda3937_01195	Dda3937_01195	Predicted transcriptional regulator of the myo-inositol catabolism operon	0	0	18	0	0.2222	23.5	NE	14	14.9	27.2	122.59	0.87	0.4893	1
781	Dda3937_01196	Dda3937_01196	hypothetical protein	0	0	17	0	0.1765	70.33	NE	15	0.6	118.6	708.06	7.57	1	1
782	Dda3937_01197	Dda3937_01197	Methylmalonate-semialdehyde dehydrogenase	0	0	22	0	0.5	772.09	NE	17	566.9	417.7	-2686.32	-0.44	0.6036	1
783	Dda3937_01198	Dda3937_01198	Epi-inositol hydrolase	0	0	34	0	0.3529	72.5	NE	26	61.5	94.2	720.63	0.62	0.5697	1
784	Dda3937_01199	sbmC	DNA gyrase inhibitory protein	0	0	20	0	0.45	498.11	NE	13	508.9	278.3	-2767.4	-0.87	0.5134	1
785	Dda3937_01200	Dda3937_01200	methyl-accepting chemotaxis protein	0	0	55	0	0.2909	83.19	NE	39	75.9	76.7	17.64	0.02	0.9862	1
786	Dda3937_01201	Dda3937_01201	ABC transporter%2C ATP-binding protein	24	15	1	0	0.125	42.6	ES	31	42.1	67.2	200.75	0.67	0.5874	1
787	Dda3937_01202	Dda3937_01202	hypothetical protein	15	0	9	0	0.2083	592.2	ES	15	313.8	205.1	-869.87	-0.61	0.6969	1
788	Dda3937_01203	idhA	Myo-inositol 2-dehydrogenase	0	0	26	0	0.2308	537.17	NE	19	524.1	344.6	-1794.47	-0.6	0.6505	1
789	Dda3937_01204	Dda3937_01204	sugar-binding periplasmic protein	0	0	14	0	0.2143	180.67	NE	10	150	65.6	-506.16	-1.19	0.4723	1
790	Dda3937_01205	Dda3937_01205	sugar transport ATP-binding protein%2C ABC transporter	0	0	17	0	0.4118	144	NE	14	110.5	123.2	177.39	0.16	0.8752	1
791	Dda3937_01206	Dda3937_01206	sugar ABC transporter%2C permease protein	19	0	7	2	0.1786	255.4	ES	19	258	176	-327.96	-0.55	0.6641	1
792	Dda3937_01207	Dda3937_01207	Myo-inositol 2-dehydrogenase	0	0	0	23	0.3478	1803.25	GA	19	2000.9	244.2	-21080.5	-3.03	0.3955	1
793	Dda3937_01208	Dda3937_01208	5-keto-2-deoxygluconokinase / uncharacterized domain protein	0	15	0	25	0.4	1086.31	GA	31	892.1	213.2	-19007.4	-2.06	0.1754	1
794	Dda3937_01209	mocC	Inosose dehydratase	0	11	10	0	0.381	132.12	GD	15	26.2	52.5	367.42	1	0.6839	1
795	Dda3937_01210	Dda3937_01210	5-keto-2-deoxygluconokinase B	4	0	20	0	0.4167	145.3	NE	18	85.7	79.6	-145.12	-0.11	0.8875	1
796	Dda3937_01211	Dda3937_01211	ISEch1 transposase	45	0	0	0	0	0	ES	30	0	0	0	0	1	1
797	Dda3937_04470	Dda3937_04470	hypothetical protein	3	0	4	0	0.2857	2.5	NE	6	1.9	2.4	1.81	0.31	1	1
798	Dda3937_01212	mltB	membrane-bound lytic murein transglycosylase B	0	0	31	0	0.2581	467	NE	22	361.5	227.3	-1341.4	-0.67	0.6573	1
799	Dda3937_01213	Dda3937_01213	Transcriptional regulator%2C LysR family	0	0	23	0	0.3043	84.14	NE	19	59.9	60.4	7.28	0.01	0.9861	1
800	Dda3937_01214	Dda3937_01214	major facilitator family transporter	0	0	31	0	0.3548	54.45	NE	20	51.8	71.8	279.69	0.47	0.6394	1
801	Dda3937_01215	Dda3937_01215	O-succinylbenzoate-CoA synthase	0	0	38	0	0.2895	975	NE	28	968.6	282	-12358.7	-1.78	0.1803	1
802	Dda3937_04471	Dda3937_04471	hypothetical protein	0	0	15	0	0.5333	426	NE	12	428.3	377.2	-510.77	-0.18	0.8253	1
803	Dda3937_01216	Dda3937_01216	hypothetical protein	0	0	30	0	0.4333	432.62	NE	26	321.3	181.1	-3085.63	-0.83	0.5466	1
804	Dda3937_01217	Dda3937_01217	Histidine-binding periplasmic protein precursor	0	12	46	0	0.2586	317.27	NE	42	228.8	166.2	-2126.73	-0.46	0.253	1
805	Dda3937_01218	Dda3937_01218	Flavin reductase	0	0	24	0	0.5417	775.23	NE	19	788.6	287.9	-9012.8	-1.45	0.409	1
806	Dda3937_04472	Dda3937_04472	hypothetical transmembrane protein	0	0	21	0	0.4762	228.7	NE	18	158.3	79.7	-1885.76	-0.99	0.3462	1
807	Dda3937_01219	Dda3937_01219	Transcriptional regulator%2C MarR family%3B Cinnamoyl ester hydrolase	0	0	15	0	0.2	226.67	NE	10	137.7	148.2	83.87	0.11	0.8767	1
808	Dda3937_01220	Dda3937_01220	putative short-chain dehydrogenase/reductase	0	0	31	0	0.4194	75.31	NE	23	59.4	69.3	218.49	0.22	0.7987	1
809	Dda3937_01221	Dda3937_01221	3-oxoacyl-acyl carrier protein synthase II	0	0	29	0	0.3793	312.09	NE	17	298.3	146.8	-2121.83	-1.02	0.5159	1
810	Dda3937_01222	Dda3937_01222	putative short-chain dehydrogenase/reductase	0	0	28	1	0.4138	1923.25	NE	20	2307.8	309.6	-31971	-2.9	0.2439	1
811	Dda3937_01223	Dda3937_01223	Cation efflux system protein	0	0	53	0	0.283	134.07	NE	43	105.2	80.6	-640.32	-0.38	0.681	1
812	Dda3937_01224	Dda3937_01224	RND efflux membrane fusion protein	0	0	23	0	0.2609	301.17	NE	20	170.1	110	-601.2	-0.63	0.4877	1
813	Dda3937_01225	Dda3937_01225	Transcriptional regulator%2C TetR family	0	21	0	0	0.1429	18	GD	13	8.4	0	-16.73	-2.06	0.3359	1
814	Dda3937_01226	Dda3937_01226	Outer membrane protein	0	38	0	0	0.3158	26.58	GD	29	20.1	17.8	-56.98	-0.18	0.8075	1
815	Dda3937_01227	Dda3937_01227	cation efflux protein	11	1	32	13	0.4211	1077.12	NE	48	1030	290.3	-29589.1	-1.83	0.2821	1
816	Dda3937_01228	Dda3937_01228	Transposase	0	0	12	0	0.75	129.44	NE	11	118.3	97.4	-333.98	-0.28	0.7137	1
817	Dda3937_04473	Dda3937_04473	Transposase	21	0	10	0	0.1935	160.5	ES	22	125.8	86.4	-473.75	-0.54	0.5872	1
818	Dda3937_01703	Dda3937_01703	hypothetical protein	0	41	0	0	0.0732	89.67	GD	34	36.6	27.4	-110.53	-0.42	0.7056	1
819	Dda3937_01704	Dda3937_01704	HEAT repeat protein	125	243	7	6	0.0761	144.76	ES	304	89	67.1	-1310.99	-0.41	0.5486	1
820	Dda3937_01705	Dda3937_01705	Phage integrase	0	7	51	0	0.4138	343.88	NE	42	229.9	190	-1595.96	-0.27	0.7002	1
821	Dda3937_01706	Dda3937_01706	Integrase	0	0	47	0	0.3191	191.33	NE	36	140.3	85.2	-1100.98	-0.72	0.5725	1
822	Dda3937_04474	Dda3937_04474	hypothetical protein	0	0	13	0	0.7692	669.6	NE	10	519.6	317.2	-3238	-0.71	0.5708	1
823	Dda3937_01707	yfjY	DNA repair protein RadC	0	0	13	0	0.5385	259.57	NE	11	183.9	185	18.39	0.01	0.9879	1
824	Dda3937_01708	Dda3937_01708	hypothetical protein	0	0	9	0	0.3333	897	NE	8	729.5	550.1	-1076.1	-0.41	0.5628	1
825	Dda3937_01709	Dda3937_01709	Putative antitoxin of gyrase inhibiting toxin-antitoxin system	0	0	5	0	0.8	193.25	NE	2	90	87.6	-9.54	-0.04	1	1
826	Dda3937_01710	Dda3937_01710	Putative toxin of gyrase inhibiting toxin-antitoxin system	0	0	15	0	0.4667	263.43	NE	10	44.2	70.2	259.34	0.67	0.5857	1
827	Dda3937_01711	Dda3937_01711	hypothetical protein	0	56	0	1	0.1228	168.43	GD	43	155.5	127.7	-333.51	-0.28	0.7697	1
828	Dda3937_01712	Dda3937_01712	hypothetical protein	0	17	4	0	0.2857	199.17	GD	17	193.4	198.4	50.26	0.04	0.938	1
829	Dda3937_01713	Dda3937_01713	hypothetical protein	0	0	6	0	0.3333	506	NE	3	0	0	0	0	1	1
830	Dda3937_01714	Dda3937_01714	Plasmid replication initiator protein	0	0	18	0	0.5	113.11	NE	14	112.5	164.5	623.93	0.55	0.6065	1
831	Dda3937_01715	Dda3937_01715	hypothetical protein	0	0	10	0	0.3	351.33	NE	8	424.1	417.7	-25.58	-0.02	0.9105	1
832	Dda3937_01716	Dda3937_01716	Type IV secretory pathway%2C protease TraF	0	0	18	0	0.2222	131	NE	17	84.7	77.1	-76.34	-0.14	0.875	1
833	Dda3937_01717	Dda3937_01717	VirD2 components relaxase	0	0	59	0	0.4915	326.38	NE	46	289.6	181.8	-5391.09	-0.67	0.3342	1
834	Dda3937_04475	Dda3937_04475	Integrase	0	0	12	0	0.5	136	NE	11	94	135.8	586.32	0.53	0.6847	1
835	Dda3937_01718	Dda3937_01718	Prophage P4 integrase	0	0	5	0	0	0	NE	4	0	0	0	0	1	1
836	Dda3937_01719	Dda3937_01719	hypothetical protein	0	83	16	0	0.1616	56.12	GD	77	48	31.3	-499.56	-0.62	0.3865	1
837	Dda3937_01720	Dda3937_01720	hypothetical protein	0	26	44	0	0.2714	551.11	NE	51	89.1	97.2	242.92	0.13	0.8378	1
838	Dda3937_01723	Dda3937_01723	Uknown	13	88	6	1	0.0648	277.29	GD	89	225.7	217.1	-120.35	-0.06	0.9546	1
839	Dda3937_01724	Dda3937_01724	bacteriophage protein	65	24	0	1	0.0222	178	ES	71	95.2	164	413.18	0.79	0.5488	1
840	Dda3937_01725	Dda3937_01725	hypothetical protein	0	27	0	1	0.0714	714.5	GD	23	590.1	218.6	-1485.99	-1.43	0.332	1
841	Dda3937_01726	Dda3937_01726	Possible ATPase involved in DNA repair	0	77	26	0	0.233	291.83	GD	77	260	418.5	6024.95	0.69	0.7413	1
842	Dda3937_01727	Dda3937_01727	hypothetical protein	0	0	83	0	0.3373	297.25	NE	66	255.4	73.9	-9078.87	-1.79	0.1657	1
843	Dda3937_01728	Dda3937_01728	hypothetical protein	0	0	53	0	0.434	203.35	NE	36	55.8	30.3	-815.06	-0.88	0.4107	1
844	Dda3937_04476	Dda3937_04476	hypothetical protein	0	0	14	0	0.4286	738.83	NE	12	258.1	217.2	-327.34	-0.25	0.6796	1
845	Dda3937_01729	Dda3937_01729	VirD2 components relaxase	0	0	6	0	0.3333	9	NE	4	6.7	15.1	33.6	1.17	0.7143	1
846	Dda3937_01730	Dda3937_01730	hypothetical protein	0	0	14	0	0.2143	262	NE	10	161.7	67.5	-753.99	-1.26	0.3465	1
847	Dda3937_01731	Dda3937_01731	putative transposase	0	0	12	0	0.3333	612.75	NE	12	509.5	317.7	-1534.86	-0.68	0.6115	1
848	Dda3937_01732	Dda3937_01732	hypothetical protein	4	0	8	0	0.1667	287.5	NE	11	232.8	193.2	-158.59	-0.27	0.7484	1
849	Dda3937_01733	Dda3937_01733	Putative regulator for maltose metabolism	8	0	0	0	0.125	4	ES	7	0	0	0	0	1	1
850	Dda3937_01734	Dda3937_01734	Transcription regulator	0	0	26	0	0.5	138.15	NE	20	178.4	125.9	-840.3	-0.5	0.4444	1
851	Dda3937_01735	Dda3937_01735	Probable lipoprotein precursor	0	0	10	0	0.4	184.75	NE	8	23	16.6	-51.3	-0.47	0.6721	1
852	Dda3937_01736	Dda3937_01736	TRAG protein	0	0	39	0	0.3333	158.31	NE	31	121.7	119.5	-53.21	-0.03	0.9677	1
853	Dda3937_01737	Dda3937_01737	hypothetical protein	0	0	5	0	0.2	66	NE	3	50.4	102.3	103.72	1.02	0.6719	1
854	Dda3937_01738	Dda3937_01738	Conjugative transfer protein TrbB	0	0	23	0	0.3478	120.5	NE	15	148.4	179.9	252.73	0.28	0.6753	1
855	Dda3937_01739	Dda3937_01739	Conjugative transfer protein TrbC	0	0	8	0	0.5	302.25	NE	7	245.4	253.9	67.7	0.05	0.9393	1
856	Dda3937_01740	Dda3937_01740	Conjugative transfer protein TrbD	0	0	7	0	0.7143	598.6	NE	5	355.2	357.8	20.75	0.01	0.8019	1
857	Dda3937_01741	Dda3937_01741	Conjugative transfer protein TrbE	0	0	47	0	0.4894	501.09	NE	38	353.6	288.7	-2335.94	-0.29	0.6233	1
858	Dda3937_01742	Dda3937_01742	Conjugative transfer protein TrbJ	0	0	16	0	0.4375	213.29	NE	11	176.2	270.8	1134.6	0.62	0.3354	1
859	Dda3937_01743	Dda3937_01743	Conjugative transfer protein TrbL	0	0	27	0	0.5556	748.13	NE	24	615.5	321.7	-8812	-0.94	0.3703	1
860	Dda3937_01744	Dda3937_01744	Conjugative transfer protein TrbF	0	0	19	0	0.3158	73.17	NE	15	59.3	44.7	-175.33	-0.41	0.6705	1
861	Dda3937_01745	Dda3937_01745	Conjugative transfer protein TrbG	0	0	28	0	0.4286	394.83	NE	23	294.7	303.3	221.96	0.04	0.9434	1
862	Dda3937_01746	Dda3937_01746	Conjugative transfer protein TrbI	0	0	37	0	0.2162	341.75	NE	29	214.2	170.7	-784.62	-0.33	0.6825	1
863	Dda3937_01747	Dda3937_01747	Plasmid stabilization system protein	0	0	13	0	0.3077	627.75	NE	12	512.2	340.5	-1373.41	-0.59	0.6531	1
864	Dda3937_01748	Dda3937_01748	DNA-damage-inducible protein J	0	0	7	0	0	0	NE	6	0	1.4	2.87	-0.48	0.3342	1
865	Dda3937_04477	Dda3937_04477	hypothetical protein	0	0	11	0	0.1818	31	NE	9	16.5	18.3	11.02	0.15	0.8411	1
866	Dda3937_01749	Dda3937_01749	hypothetical protein	11	29	0	1	0.0976	78.75	GD	29	36.2	51.2	209.79	0.5	0.6084	1
867	Dda3937_01750	Dda3937_01750	hypothetical protein	33	0	0	0	0	0	ES	29	0	0	0	0	1	1
868	Dda3937_04478	Dda3937_04478	hypothetical protein	13	31	0	0	0.1364	7	GD	33	6.4	13.9	74.7	1.12	0.5213	1
869	Dda3937_04479	Dda3937_04479	putative recombinase	0	4	13	0	0.1765	545.67	NE	13	439.8	508.4	411.56	0.21	0.8488	1
870	Dda3937_01751	Dda3937_01751	DNA-binding protein H-NS	12	0	7	0	0.1053	249	ES	12	201.9	48.4	-613.97	-2.06	0.1248	1
871	Dda3937_01752	Dda3937_01752	hypothetical protein	23	0	0	0	0	0	ES	19	0	0	0	0	1	1
872	Dda3937_01753	Dda3937_01753	MunI regulatory protein	10	0	0	0	0	0	ES	8	0	0	0	0	1	1
873	Dda3937_01754	Dda3937_01754	MunI regulatory protein	0	7	0	0	0.4286	17	GD	6	10.6	2.6	-64.06	-2.03	0.3904	1
874	Dda3937_01755	Dda3937_01755	Transcriptional regulator	0	7	0	0	0.1429	4	GD	7	3.7	0	-7.49	-0.9	0.3326	1
875	Dda3937_01756	Dda3937_01756	putative cytoplasmic protein	4	0	8	0	0.3333	554.25	NE	9	228.2	271.7	261.02	0.25	0.6444	1
876	Dda3937_01757	Dda3937_01757	hypothetical protein	36	0	0	0	0.0833	1	ES	26	1	0	-1.93	1.05	1	1
877	Dda3937_01758	Dda3937_01758	Rhs-family protein	18	47	71	0	0.2426	378.76	NE	104	320.9	151	-10877.1	-1.09	0.2744	1
878	Dda3937_01759	Dda3937_01759	hypothetical protein	0	0	10	0	0.3	137.33	NE	8	46.2	91.6	181.74	0.99	0.2453	1
879	Dda3937_01760	Dda3937_01760	Putative Rhs accessory genetic element	0	0	38	0	0.2632	36.5	NE	31	21.8	37.1	307.08	0.77	0.3097	1
880	Dda3937_01761	hcpA	Hcp	0	0	10	0	0.2	239	NE	7	192.5	104.6	-351.76	-0.88	0.361	1
881	Dda3937_01762	Dda3937_01762	Phage integrase	3	0	0	31	0.4412	2043.33	GA	28	1974.8	226.3	-45461.7	-3.13	0.2002	1
882	Dda3937_01763	Dda3937_01763	unknown phage protein	21	0	0	0	0.1429	1	ES	16	0.5	0	-2.8	3.69	0.1775	1
883	Dda3937_01764	Dda3937_01764	Acetyltransferase%2C GNAT family	95	0	0	0	0.0526	2.4	ES	80	1.9	0	-18.9	2.4	0.011	0.27301
884	Dda3937_01765	Dda3937_01765	Repressor protein CI	68	0	0	0	0.1176	1.5	ES	46	1.1	0	-17.87	3.84	0.0001	0.00657
885	Dda3937_01766	Dda3937_01766	hypothetical protein	3	0	4	0	0.2857	16	NE	5	12.5	41.5	116.02	1.73	0.6929	1
886	Dda3937_01767	Dda3937_01767	Regulatory protein CII	0	0	16	0	0.3125	581.4	NE	13	475.6	380.9	-947.06	-0.32	0.6796	1
887	Dda3937_01768	Dda3937_01768	hypothetical protein	0	0	8	0	0.25	25.5	NE	6	20.1	34.5	57.32	0.78	0.2294	1
888	Dda3937_01769	Dda3937_01769	hypothetical protein	0	0	13	0	0.5385	764.14	NE	12	627.4	410.3	-3038.88	-0.61	0.3101	1
889	Dda3937_04480	Dda3937_04480	hypothetical protein	0	0	8	0	0.375	776.67	NE	5	30.4	61.8	188.25	1.02	0.4333	1
890	Dda3937_01770	Dda3937_01770	hypothetical protein	0	0	14	0	0.2857	46.5	NE	9	4.1	5.7	6.25	0.46	0.6524	1
891	Dda3937_01771	Dda3937_01771	Replication gene A protein	0	0	68	0	0.3235	369.82	NE	52	117.8	102.6	-485.64	-0.2	0.794	1
892	Dda3937_01772	Dda3937_01772	Cell filamentation protein Fic	27	0	21	0	0.1042	277.8	ES	43	225.8	198.6	-272.33	-0.19	0.8454	1
893	Dda3937_02576	Dda3937_02576	bacteriophage transcription regulator protein	0	8	4	0	0.25	43	GD	8	34.9	37.4	15.06	0.1	1	1
894	Dda3937_02575	Dda3937_02575	Probable portal protein	0	41	2	0	0.2791	31.08	GD	35	6.2	8.3	48.31	0.4	0.6336	1
895	Dda3937_02574	Dda3937_02574	Possible phage protein	0	0	57	0	0.2982	193.53	NE	40	133.2	81.4	-1243.42	-0.71	0.2126	1
896	Dda3937_02573	Dda3937_02573	Probable capsid scaffolding protein	0	0	42	0	0.2143	34.56	NE	32	27.9	26.8	-19.99	-0.06	0.9457	1
897	Dda3937_02572	Dda3937_02572	Probable phage protein	0	0	44	0	0.2955	283.38	NE	32	223.2	177.3	-1102.38	-0.33	0.6641	1
898	Dda3937_02571	Dda3937_02571	Probable terminase%2C endonuclease subunit	0	0	19	0	0.2105	356	NE	15	279.4	339.9	484.16	0.28	0.8482	1
899	Dda3937_02570	Dda3937_02570	Probable head completion/stabilization protein	0	0	6	0	0.1667	250	NE	4	0	0	0	0	1	1
900	Dda3937_02569	Dda3937_02569	hypothetical protein	0	0	7	0	0.1429	2407	NE	7	1991.3	986	-2010.63	-1.01	0.3278	1
901	Dda3937_02568	Dda3937_02568	hypothetical protein	0	0	18	0	0.2222	4	NE	16	1.9	4.4	29.51	1.18	0.3903	1
902	Dda3937_02567	Dda3937_02567	Conserved hypothetical phage protein	0	0	33	0	0.3333	81.64	NE	23	13.7	21	87.77	0.62	0.4952	1
903	Dda3937_02566	Dda3937_02566	hypothetical protein	0	0	8	0	0.375	28.67	NE	6	23.1	53.6	183.34	1.22	0.7036	1
904	Dda3937_02565	Dda3937_02565	Holin	0	0	6	0	0.1667	786	NE	4	654.9	291.5	-726.88	-1.17	0.3363	1
905	Dda3937_02564	Dda3937_02564	hypothetical protein	0	0	11	0	0.2727	18.33	NE	10	14.4	10.1	-25.76	-0.51	0.7953	1
906	Dda3937_02563	Dda3937_02563	hypothetical protein	0	0	14	0	0.2857	117.5	NE	13	126	291.8	994.64	1.21	0.3427	1
907	Dda3937_02562	Dda3937_02562	hypothetical protein	0	0	16	0	0.25	41.25	NE	14	32.8	37	34.21	0.18	0.8802	1
908	Dda3937_02561	Dda3937_02561	Phage-related tail protein	0	0	81	0	0.4568	406.49	NE	59	307.1	230.5	-4746.2	-0.41	0.4884	1
909	Dda3937_02560	Dda3937_02560	hypothetical protein	0	0	16	0	0.3125	43	NE	12	20.1	26.4	75.5	0.39	0.655	1
910	Dda3937_02559	Dda3937_02559	Putative bacteriophage protein	0	0	38	0	0.4474	390.59	NE	31	348.5	311.6	-1032.94	-0.16	0.7803	1
911	Dda3937_02558	Dda3937_02558	Hemolysins-like protein containing CBS domains	0	0	24	0	0.2917	63.86	NE	18	47.2	71.9	247.32	0.61	0.4447	1
912	Dda3937_02557	Dda3937_02557	Probable tail fiber protein	0	0	71	0	0.4366	211.65	NE	56	206.4	169	-1794.04	-0.29	0.6094	1
913	Dda3937_02556	Dda3937_02556	Tail fiber assembly protein	0	0	34	0	0.3824	111.69	NE	26	92.5	133	973.86	0.52	0.5906	1
914	Dda3937_02555	Dda3937_02555	hypothetical protein	0	0	22	0	0.2727	8.67	NE	18	6.3	12.8	52.25	1.03	0.5081	1
915	Dda3937_02554	Dda3937_02554	hypothetical protein	0	0	16	0	0.25	55.5	NE	13	87.4	92.3	19.47	0.08	0.9349	1
916	Dda3937_02553	Dda3937_02553	hypothetical protein	0	0	68	0	0.3824	83.12	NE	51	106.7	110.1	101.34	0.04	0.9472	1
917	Dda3937_02552	Dda3937_02552	hypothetical protein	0	0	21	0	0.3333	350.14	NE	14	395.5	324.2	-713.58	-0.29	0.6275	1
918	Dda3937_04686	ssrA	10Sa RNA (tmRNA)	16	0	0	0	0.3125	1	ES	16	0.8	0	-7.57	3.72	0.0074	0.19844
919	Dda3937_02551	smpB	trans-translation protein	17	0	0	0	0.2353	1.5	ES	14	1	0	-5.8	2.63	0.12	1
920	Dda3937_02550	yfjG	conserved protein	0	19	0	0	0.1053	6.5	GD	17	2.5	5.4	23.18	1.1	0.6618	1
921	Dda3937_02549	yfjF	predicted protein	0	11	0	0	0.1818	8	GD	9	3.9	5.2	8.02	0.43	0.6107	1
922	Dda3937_02548	smpA	Outer membrane lipoprotein OmlA	0	12	0	0	0.4167	10.2	GD	10	3.7	0.4	-26.61	-3.17	0.0797	0.81121
923	Dda3937_02547	recN	recombination and repair protein	2	0	27	0	0.3793	191.55	NE	24	73.6	33.4	-886.44	-1.14	0.2646	1
924	Dda3937_02546	yfjB	NAD kinase	32	0	0	0	0.0312	1	ES	22	0.9	0	-1.87	1.09	1	1
925	Dda3937_02545	grpE	heat shock protein	10	0	0	0	0.1	1	ES	8	0.5	0	-0.94	2.09	1	1
926	Dda3937_02544	Dda3937_02544	hypothetical protein	0	0	13	0	0.3846	622.2	NE	13	508.9	402.9	-1059.51	-0.34	0.6732	1
927	Dda3937_04481	mntH	proton-dependent divalent metal cation transporter	0	0	36	0	0.5	196.44	NE	23	137.8	323.4	4454.66	1.23	0.1952	1
928	Dda3937_01397	yffH	GDP-mannose pyrophosphatase	0	0	22	0	0.5	40.91	NE	17	31.5	48.4	370.51	0.62	0.39	1
929	Dda3937_01398	talA	Transaldolase	0	0	22	0	0.5	233.18	NE	18	138.7	134.2	-89.67	-0.05	0.9556	1
930	Dda3937_01399	maeB	NADP-linked malic enzyme	0	0	42	0	0.3333	146.57	NE	31	117.4	115.9	-36.52	-0.02	0.9801	1
931	Dda3937_01400	yaiI	conserved protein	0	6	5	0	0.2727	264.67	GD	11	215.9	147.5	-410.75	-0.55	0.4746	1
932	Dda3937_01401	hemF	coproporphyrinogen III oxidase	0	22	0	0	0.1818	3	GD	18	2.1	2.8	4.43	0.44	0.9601	1
933	Dda3937_01402	ypeA	predicted acyltransferase with acyl-CoA N-acyltransferase domain	0	0	10	0	0.6	162.5	NE	8	195.8	187.8	-63.41	-0.06	0.8983	1
934	Dda3937_01403	Dda3937_01403	Ferric siderophore transport system%2C periplasmic binding protein TonB	0	0	18	0	0.1111	125	NE	12	104.4	60	-177.86	-0.8	0.5691	1
935	Dda3937_01404	Dda3937_01404	hypothetical protein	0	0	142	0	0.4789	291.6	NE	116	167.9	158	-1124.78	-0.09	0.8282	1
936	Dda3937_01405	Dda3937_01405	Probable zinc protease pqqL	0	0	60	0	0.4667	462.11	NE	40	329.2	287.4	-2089.11	-0.2	0.728	1
937	Dda3937_01406	yddA	Hypothetical ABC transporter ATP-binding protein yddA	0	23	2	29	0.3889	1220.67	GA	45	996.8	234.5	-32019	-2.09	0.2839	1
938	Dda3937_01407	yfeY	predicted protein	0	10	0	4	0.2857	62.5	GD	13	30.7	43.6	103.53	0.51	0.7429	1
939	Dda3937_01408	Dda3937_01408	N-glycosyltransferase	0	12	0	10	0.2727	361.67	GD	16	328.4	321.5	-55.76	-0.03	0.9615	1
940	Dda3937_01409	Dda3937_01409	Putative regulator for maltose metabolism	0	18	0	0	0.1111	1	GD	14	0.5	12.1	46.54	4.66	0.0277	0.47171
941	Dda3937_01410	Dda3937_01410	Acetyltransferase	0	12	18	0	0.1	287.33	NE	22	231.8	408.6	1060.48	0.82	0.5558	1
942	Dda3937_01411	Dda3937_01411	hypothetical protein	34	0	11	0	0.1556	182.71	ES	36	47.8	44.1	-44.4	-0.12	0.9382	1
943	Dda3937_01412	Dda3937_01412	Cytosine/purine/uracil/thiamine/allantoin permease family protein	2	0	47	0	0.3469	123.65	NE	43	79.8	286.3	7434.09	1.84	0.3098	1
944	Dda3937_01413	yfeX	conserved protein	0	0	18	0	0.3333	237.5	NE	10	32	54.9	91.75	0.78	0.495	1
945	Dda3937_01414	cysM	cysteine synthase B (O-acetylserine sulfhydrolase B)	0	0	18	0	0.2778	97	NE	12	71.2	72.4	9.68	0.02	0.9002	1
946	Dda3937_01415	Dda3937_01415	Integrase	0	0	5	0	0.6	252.33	NE	5	154.5	172.9	147.2	0.16	0.6505	1
947	Dda3937_01416	Dda3937_01416	Secreted protein Hcp	0	36	0	0	0.1111	11.75	GD	24	17.5	12.8	-18.85	-0.45	0.6868	1
948	Dda3937_01417	Dda3937_01417	hypothetical protein	0	79	0	0	0.0633	71	GD	66	12	10.3	-9.97	-0.22	0.7808	1
949	Dda3937_01418	Dda3937_01418	hypothetical protein	0	28	0	0	0.0714	122	GD	25	99.3	42.6	-227.02	-1.22	0.3455	1
950	Dda3937_01419	macB	Putative ABC transporter%2C ATP-binding protein	0	0	45	0	0.3556	116.56	NE	36	100.5	102.5	55.28	0.03	0.975	1
951	Dda3937_01420	macA	macrolide-specific efflux protein	0	0	32	0	0.5625	29.83	NE	27	24.3	31.5	231.96	0.38	0.5943	1
952	Dda3937_01421	Dda3937_01421	Putative two-component system response regulator	0	0	20	0	0.45	124	NE	15	125.3	119.3	-84.32	-0.07	0.9027	1
953	Dda3937_01422	Dda3937_01422	Putative two-component system sensor kinase	0	0	35	0	0.3143	513.18	NE	29	448.4	400.9	-950.4	-0.16	0.8212	1
954	Dda3937_01423	Dda3937_01423	Enoyl-CoA hydratase	0	0	37	0	0.5405	267.65	NE	27	200.2	224.5	824.76	0.16	0.7834	1
955	Dda3937_01424	Dda3937_01424	Transcriptional regulator%2C MarR family	0	0	19	0	0.2632	232.2	NE	17	158.2	142.3	-190.89	-0.15	0.8476	1
956	Dda3937_01425	crr	glucose-specific enzyme IIA component of PTS	0	0	14	0	0.2143	109.33	NE	12	89.8	14.2	-453.49	-2.66	0.3206	1
957	Dda3937_01426	ptsI	Phosphoenolpyruvate-protein phosphotransferase of PTS system	0	0	45	0	0.3778	66	NE	33	45.4	0.2	-1175.88	-7.85	0	0
958	Dda3937_01427	ptsH	phosphohistidinoprotein-hexose phosphotransferase component of PTS system (Hpr)	0	0	5	0	0	0	NE	2	0	0	0	0	1	1
959	Dda3937_04482	Dda3937_04482	hypothetical protein	0	0	10	0	0.2	25	NE	10	13.9	0.3	-81.41	-5.61	0.0441	0.61563
960	Dda3937_01428	cysK	cysteine synthase A%2C O-acetylserine sulfhydrolase A subunit	0	0	27	0	0.2222	177.33	NE	18	83.4	3	-643.06	-4.8	0.0186	0.36465
961	Dda3937_01429	cysZ	predicted inner membrane protein	0	0	23	0	0.3478	15	NE	20	9.5	8.2	-26.26	-0.21	0.8163	1
962	Dda3937_01430	zipA	cell division protein involved in Z ring assembly	0	0	19	0	0.2105	43.75	NE	10	48.8	0.9	-287.55	-5.84	0.1054	0.94214
963	Dda3937_01431	yjeH	predicted transporter	0	0	29	0	0.4828	437.36	NE	23	382.2	320.9	-1226.55	-0.25	0.6351	1
964	Dda3937_01432	yqiC	conserved protein	0	0	2	0	0.5	12	NE	1	9.6	5.4	-8.52	-0.84	0.3311	1
965	Dda3937_01433	ribB	3%2C4-dihydroxy-2-butanone-4-phosphate synthase	0	9	0	0	0.2222	1	GD	4	0.5	0	-0.94	2.09	1	1
966	Dda3937_01434	tehB	Tellurite resistance protein tehB	0	0	29	0	0.4828	250.21	NE	24	201.5	191.9	-268.57	-0.07	0.9292	1
967	Dda3937_01435	ygbD	Nitric oxide reductase FlRd-NAD(+) reductase	0	0	32	0	0.3125	43.6	NE	26	38.4	41.3	52.06	0.1	0.8891	1
968	Dda3937_01436	norV	Anaerobic nitric oxide reductase flavorubredoxin	0	0	42	0	0.4286	197.83	NE	32	122.2	102.6	-510.06	-0.25	0.7044	1
969	Dda3937_01437	ygaA	Anaerobic nitric oxide reductase transcription regulator norR	0	0	31	0	0.2903	222	NE	22	149.5	81	-1369.32	-0.88	0.6031	1
970	Dda3937_01438	fumA	Fumarate hydratase class I	0	0	49	0	0.4082	511.6	NE	36	421	300.3	-4827.94	-0.49	0.4516	1
971	Dda3937_01439	Dda3937_01439	Putative lysR-family transcriptional regulatory protein	0	0	22	0	0.2727	275.67	NE	19	270.8	190.9	-799.16	-0.5	0.3914	1
972	Dda3937_01440	Dda3937_01440	putative membrane protein	0	0	8	0	0.625	23.4	NE	7	19.4	41.6	221.63	1.1	0.6428	1
973	Dda3937_01441	Dda3937_01441	DNA-3-methyladenine glycosylase II	0	0	12	0	0.1667	21	NE	7	0	0	0	0	1	1
974	Dda3937_01442	alkB	Alkylated DNA repair protein AlkB	0	0	15	0	0.4667	1515.86	NE	10	1930.6	874.1	-8451.88	-1.14	0.4007	1
975	Dda3937_01443	Dda3937_01443	Fumarate reductase flavoprotein subunit	0	0	27	0	0.4444	193.67	NE	18	81.4	82.3	10.89	0.02	0.9779	1
976	Dda3937_01444	Dda3937_01444	Fumarate reductase flavoprotein subunit	0	0	7	0	0.1429	5	NE	4	0	0	0	0	1	1
977	Dda3937_01445	Dda3937_01445	Drug resistance transporter%2C EmrB/QacA family	0	0	23	0	0.4348	1003.4	NE	17	1203.1	113.3	-15257.3	-3.41	0.4137	1
978	Dda3937_01446	nrfD	NrfD protein	0	0	23	0	0.3913	448.11	NE	17	267.1	238	-582.98	-0.17	0.8164	1
979	Dda3937_01447	nrfC	NrfC protein	5	0	18	0	0.4348	159.8	NE	15	152.5	177.6	400.5	0.22	0.6567	1
980	Dda3937_01448	Dda3937_01448	hypothetical protein	20	0	0	0	0	0	ES	16	0	0	0	0	1	1
981	Dda3937_01449	Dda3937_01449	Probable lipase/esterase	10	0	16	0	0.2692	221	NE	18	177.7	159.2	-258.96	-0.16	0.8764	1
982	Dda3937_01450	Dda3937_01450	Aromatic hydrocarbon utilization transcriptional regulator CatR (LysR family)	21	0	11	1	0.1212	179.5	ES	21	89.2	148.7	237.97	0.74	0.3946	1
983	Dda3937_01451	ydfZ	putative cytoplasmic protein	0	0	9	0	0.5556	142.2	NE	5	1	0.6	-0.63	-0.57	1	1
984	Dda3937_01452	lfbR	Transcriptional regulator%2C LacI family	0	0	16	0	0.1875	96	NE	12	0.7	9.9	55.6	3.92	0.1897	1
985	Dda3937_01453	Dda3937_01453	Metal-dependent hydrolases of the beta-lactamase superfamily III	0	0	12	0	0.3333	546	NE	10	446.8	510	505.46	0.19	0.8389	1
986	Dda3937_01454	Dda3937_01454	Maltose/maltodextrin transport ATP-binding protein MalK	0	0	18	0	0.2778	72.8	NE	14	73.3	166.4	745.24	1.18	0.3114	1
987	Dda3937_01455	Dda3937_01455	Maltose/maltodextrin ABC transporter%2C permease protein MalG	0	0	5	15	0.45	2339.89	GA	18	2360.5	400.5	-27440.7	-2.56	0.4321	1
988	Dda3937_01456	Dda3937_01456	ABC-type sugar transport systems%2C permease component	0	0	13	4	0.5882	444.2	NE	15	364.2	234.1	-2603.09	-0.64	0.4777	1
989	Dda3937_01457	lfbB	Maltose/maltodextrin ABC transporter%2C substrate binding periplasmic protein MalE	0	0	28	0	0.4643	145.85	NE	23	79.6	60.1	-429.17	-0.41	0.4559	1
990	Dda3937_01458	Dda3937_01458	hypothetical protein	0	0	29	0	0.3448	627.3	NE	20	637.6	478	-2553.72	-0.42	0.4954	1
991	Dda3937_04483	Dda3937_04483	hypothetical protein	0	0	19	0	0.3158	297.17	NE	15	26.7	38.7	168.99	0.54	0.6501	1
992	Dda3937_01459	Dda3937_01459	hypothetical protein	0	0	39	0	0.5641	94.27	NE	31	62.1	55.1	-250.49	-0.17	0.7709	1
993	Dda3937_01460	yeaU	Tartrate dehydrogenase / Tartrate decarboxylase / D-malic enzyme	19	0	0	0	0.1579	1.67	ES	16	0.9	6.4	55.44	2.88	0.064	0.74195
994	Dda3937_01461	Dda3937_01461	Positive regulator of Tartrate dehydrogenase/decarboxylase/D-malic enzyme	1	0	24	0	0.32	271.25	NE	22	218.2	80.1	-2209.95	-1.45	0.4731	1
995	Dda3937_01462	queF	NADPH dependent preQ0 reductase	0	0	28	0	0.4286	232.75	NE	19	142.7	304.5	3236.47	1.09	0.3849	1
996	Dda3937_01463	Dda3937_01463	Putative preQ0 transporter	0	0	31	0	0.3871	120.75	NE	23	90.9	92.4	30.58	0.02	0.9697	1
997	Dda3937_01464	Dda3937_01464	Helix-turn-helix domain protein	0	0	29	0	0.5517	567.44	NE	20	379.5	3488.8	68405.2	3.2	0.0345	0.53128
998	Dda3937_01465	rhiE	Rhamnogalacturonate lyase precursor	0	0	54	0	0.3889	168.19	NE	43	65.6	52.8	-382.52	-0.31	0.7447	1
999	Dda3937_01466	yqhA	Putative membrane protein	0	0	12	0	0.1667	149.5	NE	9	152.1	185.5	66.71	0.29	0.6685	1
1000	Dda3937_04308	Dda3937_04308	LysR-family transcriptional regulator	0	0	20	0	0.35	273.71	NE	17	222.2	178.1	-618.05	-0.32	0.7199	1
1001	Dda3937_01467	Dda3937_01467	MutT/nudix family protein	0	0	18	0	0.5556	742.6	NE	13	485.3	473.2	-145.48	-0.04	0.9555	1
1002	Dda3937_01468	Dda3937_01468	putative membrane protein	0	0	38	0	0.2895	197.18	NE	31	116.9	111.6	-117.29	-0.07	0.9341	1
1003	Dda3937_01469	Dda3937_01469	Nucleoside-diphosphate-sugar epimerase	0	26	9	0	0.2571	68.78	GD	28	50.4	92.3	754.37	0.87	0.3787	1
1004	Dda3937_01470	Dda3937_01470	Probable cog3713%2C mipa like outer membrane v transmembrane protein	0	1	27	0	0.5357	279.47	NE	17	192.5	85.6	-1495.5	-1.17	0.2768	1
1005	Dda3937_01471	Dda3937_01471	Phosphate regulon transcriptional regulatory protein phoB	0	0	12	0	0.25	1754.33	NE	8	98.8	10.8	-351.86	-3.19	0.3436	1
1006	Dda3937_01472	Dda3937_01472	Sensor protein baeS	0	0	33	0	0.4545	463.33	NE	28	433.6	291.5	-3694.44	-0.57	0.4766	1
1007	Dda3937_01473	Dda3937_01473	Probable RND efflux membrane fusion protein	0	0	30	0	0.3	362.44	NE	23	265.3	202.4	-1258.78	-0.39	0.5311	1
1008	Dda3937_01474	Dda3937_01474	RND efflux transporter	0	0	72	0	0.3472	382.12	NE	58	193.8	150.6	-1554.56	-0.36	0.6186	1
1009	Dda3937_01475	Dda3937_01475	IncI1 plasmid conjugative transfer protein TraF	0	0	35	0	0.3714	761	NE	27	725.9	613	-2483.89	-0.24	0.7027	1
1010	Dda3937_01476	ytfH	predicted transcriptional regulator	0	0	5	0	0.6	115.67	NE	5	70.4	138.7	546.37	0.98	0.5013	1
1011	Dda3937_01477	Dda3937_01477	Putative hemagglutinin/hemolysin-related protein	55	80	84	137	0.2865	599.42	ES	264	297.1	204.9	-15122.8	-0.54	0.2535	1
1012	Dda3937_01478	Dda3937_01478	Outer membrane protein	0	0	66	0	0.3333	170.59	NE	50	91.4	70.8	-824.33	-0.37	0.5742	1
1013	Dda3937_01479	Dda3937_01479	Membrane-fusion protein	0	0	42	0	0.2619	117.36	NE	32	80.8	71.6	-184.48	-0.17	0.7638	1
1014	Dda3937_01480	Dda3937_01480	Membrane-fusion protein	0	0	37	0	0.5405	353.95	NE	28	332.2	298.3	-1015.25	-0.16	0.8023	1
1015	Dda3937_01481	Dda3937_01481	Membrane-fusion protein	0	0	58	0	0.3793	1127.36	NE	50	1010.4	221.3	-28408	-2.19	0.2568	1
1016	Dda3937_01482	Dda3937_01482	putative exported protein	0	0	33	0	0.3333	210.73	NE	29	156	258.1	2448.41	0.73	0.3108	1
1017	Dda3937_01483	Dda3937_01483	putative exported protein	0	0	45	0	0.4667	296	NE	34	308.5	155.9	-4883.51	-0.98	0.4431	1
1018	Dda3937_01484	Dda3937_01484	DNA gyrase inhibitory protein	0	0	14	0	0.5714	324.38	NE	13	236.2	190	-830.69	-0.31	0.7091	1
1019	Dda3937_01485	Dda3937_01485	ABC transporter%2C ATP-binding protein	2	0	19	0	0.2857	290.33	NE	14	330.4	252.4	-624.08	-0.39	0.6626	1
1020	Dda3937_01486	Dda3937_01486	hypothetical protein	23	0	1	12	0.25	1760.67	ES	23	276.5	116.1	-1603.61	-1.25	0.4023	1
1021	Dda3937_01487	Dda3937_01487	ABC transporter%2C permease protein	0	26	0	8	0.2941	819.2	GD	27	846.9	308.3	-8616.52	-1.46	0.2252	1
1022	Dda3937_01488	Dda3937_01488	Outer membrane efflux family protein	0	29	0	10	0.2051	88.75	GD	30	63.3	106.1	771.36	0.75	0.2871	1
1023	Dda3937_01489	Dda3937_01489	Probable RND efflux membrane fusion protein	0	19	16	0	0.4	262.43	GD	21	133.9	127.8	-123.1	-0.07	0.9276	1
1024	Dda3937_01490	Dda3937_01490	DNA topology modulation protein flar-related protein	0	0	24	0	0.5	252.5	NE	19	187.8	63	-2745.02	-1.58	0.392	1
1025	Dda3937_04484	Dda3937_04484	2-hydroxy-6-oxo-6-phenylhexa-2%2C4-dienoate hydrolase	43	17	0	0	0.0667	7	ES	45	7.1	13.9	40.83	0.97	0.4558	1
1026	Dda3937_01492	Dda3937_01492	hypothetical protein	0	1	4	0	0.2	170	NE	5	138.3	128.6	-19.39	-0.1	1	1
1027	Dda3937_01493	Dda3937_01493	hypothetical protein	0	4	0	0	0	0	GD	4	0	0	0	0	1	1
1028	Dda3937_04031	Dda3937_04031	hypothetical protein	0	35	24	0	0.2373	88.36	GD	52	70.7	71.3	16.52	0.01	0.9879	1
1029	Dda3937_04032	Dda3937_04032	hypothetical protein	40	10	0	1	0.0784	625.75	ES	44	293.6	182.1	-1561.52	-0.69	0.7005	1
1030	Dda3937_04033	Dda3937_04033	hypothetical protein	239	95	10	0	0.0378	109.31	ES	267	85.9	27.1	-1527.25	-1.66	0.2557	1
1031	Dda3937_04034	Dda3937_04034	hypothetical protein	48	101	43	0	0.1406	168.07	ES	150	138	77.3	-3278.8	-0.84	0.225	1
1032	Dda3937_03632	Dda3937_03632	hypothetical protein	9	0	9	0	0.3333	111.5	NE	17	78.2	68.6	-134.88	-0.19	0.7724	1
1033	Dda3937_04485	Dda3937_04485	hypothetical protein	0	0	9	0	0.3333	52	NE	7	54.5	89	138.23	0.71	0.4371	1
1034	Dda3937_03633	Dda3937_03633	Putative regulator for maltose metabolism	0	0	8	0	0.125	198	NE	7	0	0.9	1.78	-1.16	1	1
1035	Dda3937_03634	Dda3937_03634	hypothetical protein	0	4	0	0	0	0	GD	3	0	0	0	0	1	1
1036	Dda3937_03408	Dda3937_03408	hypothetical protein	0	8	0	0	0.375	6	GD	5	1.5	0.9	-1.12	-0.7	0.6617	1
1037	Dda3937_03407	Dda3937_03407	hypothetical protein	0	25	0	0	0.04	2	GD	19	0	0	0	0	1	1
1038	Dda3937_03406	Dda3937_03406	Integrase	0	3	40	0	0.3488	356.8	NE	30	137.9	108.5	-647.46	-0.35	0.6105	1
1039	Dda3937_04273	pheV	tRNA-Phe	0	0	2	0	0	0	NE	2	0	0	0	0	1	1
1040	Dda3937_03405	speC	ornithine decarboxylase%2C constitutive	4	0	52	0	0.375	185.71	NE	45	155	152.9	-81.66	-0.02	0.9765	1
1041	Dda3937_04486	Dda3937_04486	hypothetical protein	2	0	0	0	0	0	ES	1	0	0	0	0	1	1
1042	Dda3937_03404	Dda3937_03404	ISEch1 transposase	44	0	0	0	0	0	ES	28	0	0	0	0	1	1
1043	Dda3937_03403	Dda3937_03403	ISEch4 transposase	40	0	0	0	0	0	ES	32	0	0	0	0	1	1
1044	Dda3937_03402	ansP	L-asparagine permease	7	0	35	0	0.381	155.62	NE	34	121.9	104.3	-528.61	-0.23	0.8127	1
1045	Dda3937_03401	mltC	membrane-bound lytic murein transglycosylase C	38	0	0	0	0.1316	1	ES	32	0.7	0	-5.9	3.44	0.0219	0.41371
1046	Dda3937_03400	yggX	iron-sulfur cluster protector protein	10	0	0	0	0.4	1.25	ES	8	0.7	0	-5.9	3.44	0.0274	0.47002
1047	Dda3937_03399	mutY	adenine DNA glycosylase	13	0	23	0	0.3889	215.21	NE	25	222.3	349.8	2550.78	0.65	0.5092	1
1048	Dda3937_03398	yggH	tRNA (m7G46) methyltransferase%2C SAM-dependent	0	0	16	0	0.375	451.5	NE	14	400.1	277.4	-1227.28	-0.53	0.6132	1
1049	Dda3937_03397	yggL	predicted protein	0	0	8	0	0.25	230.5	NE	5	193.2	86.5	-426.89	-1.16	0.4584	1
1050	Dda3937_03396	yggN	predicted protein	0	9	5	0	0.4286	392.5	GD	9	487.5	78.7	-3270.46	-2.63	0.3566	1
1051	Dda3937_03395	Dda3937_03395	hypothetical protein	0	26	0	0	0.0385	2	GD	23	1.4	0	-2.86	0.48	1	1
1052	Dda3937_04487	Dda3937_04487	hypothetical protein	7	1	5	0	0.2308	300	ES	10	181.2	494	2502.72	1.45	0.2983	1
1053	Dda3937_03394	Dda3937_03394	hypothetical protein	9	1	5	0	0.2	300	ES	12	16.4	127.6	666.84	2.96	0.0675	0.75822
1054	Dda3937_03393	Dda3937_03393	Serine protease	8	0	108	0	0.4483	354.92	NE	81	316.2	232.6	-7022.17	-0.44	0.4427	1
1055	Dda3937_03392	tas	Possible oxidoreductase	0	0	32	0	0.4062	260.62	NE	27	205.3	150.5	-1205.87	-0.45	0.5361	1
1056	Dda3937_03391	Dda3937_03391	Possible lipoprotein	0	0	8	0	0.125	7238	NE	7	5966.2	4295.3	-3341.8	-0.47	0.3374	1
1057	Dda3937_03390	ygdQ	Putative transport protein	0	0	18	0	0.3889	217.29	NE	15	201.2	154	-566.58	-0.39	0.7744	1
1058	Dda3937_03389	mutH	methyl-directed mismatch repair protein	0	0	15	0	0.2	35	NE	11	24.1	1611.6	9524.83	6.06	0.2346	1
1059	Dda3937_03388	Dda3937_03388	hypothetical protein	0	0	7	0	0.2857	733	NE	5	201.2	213.7	25.07	0.09	1	1
1060	Dda3937_03387	nudH	nucleotide hydrolase	23	0	0	0	0.087	1.5	ES	17	0.8	0.5	-1.68	-0.62	0.6229	1
1061	Dda3937_00849	ptsP	PTS system nitrogen assimilation enzyme I component/putative sensory transducer	3	0	36	0	0.4103	106	NE	29	39.6	42.4	68.49	0.1	0.8925	1
1062	Dda3937_00850	lgt	phosphatidylglycerol-prolipoprotein diacylglyceryl transferase	0	28	0	0	0.1071	1	GD	21	0.7	0	-3.91	3.2	0.1704	1
1063	Dda3937_00851	thyA	thymidylate synthetase	0	16	0	0	0.125	3	GD	11	2.6	0.7	-7.87	-1.97	0.2533	1
1064	Dda3937_00852	ppdA	Prepilin peptidase dependent protein A	0	1	13	0	0.3571	201.2	NE	11	120.7	212.5	734.54	0.82	0.4229	1
1065	Dda3937_00853	ppdB	Prepilin peptidase dependent protein B precursor	0	0	12	0	0.3333	58.5	NE	8	60.4	134.5	444.78	1.16	0.4101	1
1066	Dda3937_00854	Dda3937_00854	putative membrane protein	0	0	10	0	0.6	805.5	NE	7	44	66.5	180.19	0.6	0.6744	1
1067	Dda3937_00855	ppdC	Putative prepilin peptidase dependent protein	0	0	7	0	0.4286	266.33	NE	6	214.9	164.2	-303.92	-0.39	0.7492	1
1068	Dda3937_00856	ptr	protease III	0	0	98	0	0.4082	369.7	NE	80	200.8	98	-6990.35	-1.03	0.0717	0.77911
1069	Dda3937_00857	argA	N-acetylglutamate synthase	0	0	34	0	0.4706	904.94	NE	26	641.6	126	-11343.3	-2.35	0.1377	1
1070	Dda3937_00858	amiC	N-acetylmuramoyl-L-alanine amidase AmiC precursor	0	0	29	0	0.3103	132.56	NE	22	121.9	76.3	-730.26	-0.68	0.2662	1
1071	Dda3937_04242	Dda3937_04242	tRNA-Met	0	0	2	0	0	0	NE	2	0	0	0	0	1	1
1072	Dda3937_04241	Dda3937_04241	tRNA-Met	0	0	2	0	0	0	NE	2	0	0	0	0	1	1
1073	Dda3937_00859	mltA	membrane-bound lytic murein transglycosylase A	0	0	41	0	0.3659	173.07	NE	32	94.5	99.5	120.18	0.07	0.8958	1
1074	Dda3937_00860	Dda3937_00860	Acetyltransferase%2C GNAT family	0	0	11	0	0.4545	411.8	NE	9	278.2	244.3	-406.54	-0.19	0.8361	1
1075	Dda3937_00861	Dda3937_00861	D-3-phosphoglycerate dehydrogenase	0	0	31	0	0.5161	643.06	NE	25	188.9	105.5	-2335.13	-0.84	0.2823	1
1076	Dda3937_00862	Dda3937_00862	Histone acetyltransferase HPA2-like acetyltransferase	0	0	11	0	0.2727	61	NE	10	38	18.9	-152.93	-1.01	0.52	1
1077	Dda3937_00863	ygdL	conserved protein	0	0	22	0	0.3182	422.57	NE	17	349.5	160.4	-2647.27	-1.12	0.4273	1
1078	Dda3937_00864	ygdK	predicted Fe-S metabolism protein	0	0	8	0	0.25	2.5	NE	7	2	0.5	-6.03	-2.11	0.4261	1
1079	Dda3937_00865	csdA	Cysteine desulfurase	0	0	27	0	0.3704	64.6	NE	19	56.2	66.8	189.89	0.25	0.7292	1
1080	Dda3937_00866	ygdI	Putative lipoprotein	0	0	7	0	0.2857	394.5	NE	5	325	271.5	-214.13	-0.26	0.5485	1
1081	Dda3937_04687	gcvB	regulatory RNA	0	0	8	0	0.375	49.67	NE	8	30	38.1	64.93	0.35	0.7402	1
1082	Dda3937_00867	gcvA	DNA-binding transcriptional dual regulator	0	0	29	0	0.3793	338.27	NE	24	164.7	144	-455.32	-0.19	0.7935	1
1083	Dda3937_00868	ygdD	conserved inner membrane protein	0	0	17	0	0.4706	142.75	NE	13	114.2	120.5	87.83	0.08	0.9242	1
1084	Dda3937_04309	ygdE	predicted methyltransferase	0	0	36	0	0.5	143.67	NE	27	135.1	96.5	-1081.12	-0.49	0.4258	1
1085	Dda3937_00869	ygdG	Ssb-binding protein	0	0	20	0	0.55	828.73	NE	14	391.1	268.3	-1964.18	-0.54	0.5894	1
1086	Dda3937_00870	ygdH	conserved protein	0	0	38	0	0.3421	222.46	NE	26	60.2	27.3	-592.38	-1.14	0.3744	1
1087	Dda3937_00871	syd	predicted protein	9	0	4	0	0.3077	109.75	ES	10	99.1	133.9	208.6	0.43	0.8153	1
1088	Dda3937_04688	rsmB	RsmB regulatory RNA	20	0	6	0	0.0769	11.5	ES	18	6	3.1	-17.4	-0.95	0.7196	1
1089	Dda3937_00872	yqcC	conserved protein	0	0	8	0	0.375	612	NE	7	1	0.3	-2.62	-1.55	0.7148	1
1090	Dda3937_00873	truC	tRNA pseudouridine synthase	0	0	17	0	0.1765	144	NE	15	88	80.2	-62.7	-0.13	0.8245	1
1091	Dda3937_00874	yqcA	predicted flavoprotein	0	0	14	0	0.5	1314.86	NE	12	1101	285.2	-11421.9	-1.95	0.0745	0.78574
1092	Dda3937_00875	yaeH	conserved protein	0	0	13	0	0.6923	111.78	NE	11	90.7	104.7	224.7	0.21	0.7975	1
1093	Dda3937_00876	dapD	2%2C3%2C4%2C5-tetrahydropyridine-2-carboxylate N-succinyltransferase	18	0	9	0	0.1481	195	ES	20	35.5	0.5	-210.07	-6.06	0.2565	1
1094	Dda3937_00877	glnD	uridylyltransferase/uridylyl-removing enzyme	2	0	64	0	0.3485	119.61	NE	47	64.1	5.4	-1993.51	-3.56	0.0725	0.78123
1095	Dda3937_00878	map	methionine aminopeptidase	24	0	0	0	0.0417	1	ES	20	0.5	0	-0.96	2.06	1	1
1096	Dda3937_04689	t44	small RNA	4	0	0	0	0.5	1	ES	3	0.5	0	-1.97	3.03	0.4295	1
1097	Dda3937_00879	rpsB	30S ribosomal subunit protein S2	21	0	0	0	0.0476	1	ES	19	1	0	-2.01	0.99	1	1
1098	Dda3937_00880	tsf	protein chain elongation factor EF-Ts	23	0	0	0	0.0435	1	ES	18	1	0	-1.92	1.06	1	1
1099	Dda3937_00881	pyrH	uridylate kinase	22	0	0	0	0.2727	1.17	ES	16	0.6	0	-3.89	3.21	0.1178	1
1100	Dda3937_00882	frr	ribosome recycling factor	17	0	0	0	0.1176	1	ES	15	1	0	-3.93	2.02	0.4373	1
1101	Dda3937_00883	dxr	1-deoxy-d-xylulose 5-phosphate reductoisomerase	39	0	0	0	0.0769	1	ES	30	0.8	0	-3.02	2.41	0.4336	1
1102	Dda3937_00884	ispU	undecaprenyl pyrophosphate synthetase (di-trans%2Cpoly-cis-decaprenylcistransferase)	31	0	0	0	0.0968	2	ES	25	1.5	0	-8.83	2.03	0.1874	1
1103	Dda3937_04310	cdsA	CDP-diglyceride synthase	31	0	0	0	0.0645	2	ES	23	1.7	0	-6.81	1.23	0.1398	1
1104	Dda3937_04488	rseP	inner membrane zinc RIP metalloprotease	36	0	0	0	0.1111	1.5	ES	31	0.8	0.2	-3.67	-1.88	0.7272	1
1105	Dda3937_01884	yaeT	conserved protein	88	0	0	0	0.125	1.36	ES	68	1	0	-22.84	4.41	0	0
1106	Dda3937_01885	hlpA	periplasmic chaperone	14	0	0	0	0.2143	1.67	ES	9	0.5	0	-1.01	1.99	1	1
1107	Dda3937_01886	lpxD	UDP-3-O-(3-hydroxymyristoyl)-glucosamine N-acyltransferase	36	0	0	0	0.0556	1	ES	30	0.5	0	-1.01	1.99	1	1
1108	Dda3937_01887	fabZ	(3R)-hydroxymyristol acyl carrier protein dehydratase	15	0	0	0	0.0667	2	ES	12	1.5	0	-3.02	0.4	1	1
1109	Dda3937_01888	lpxA	UDP-N-acetylglucosamine acyltransferase	28	0	0	0	0.0357	1	ES	23	0.5	0	-0.96	2.06	1	1
1110	Dda3937_01889	lpxB	tetraacyldisaccharide-1-P synthase	21	0	0	0	0	0	ES	18	0	0	0	0	1	1
1111	Dda3937_01890	rnhB	ribonuclease HII	12	0	0	1	0.1538	181	ES	11	96.3	123	160.02	0.35	0.9683	1
1112	Dda3937_01891	dnaE	DNA polymerase III alpha subunit	102	0	0	0	0.0686	1	ES	78	0.6	0	-6.82	4.4	0.0128	0.29277
1113	Dda3937_01892	accA	acetyl-CoA carboxylase%2C carboxytransferase%2C alpha subunit	23	0	2	0	0.08	92	ES	20	0	0	0	0	1	1
1114	Dda3937_01893	yaeR	predicted lyase	14	0	0	0	0	0	ES	11	0	0	0	0	1	1
1115	Dda3937_01894	tilS	tRNA(Ile)-lysidine synthetase	30	0	0	0	0.1	2.33	ES	20	2.2	0	-8.66	0.89	0.4257	1
1116	Dda3937_01895	rof	modulator of Rho-dependent transcription termination	0	0	11	0	0.3636	207.5	NE	8	21.4	20.7	-2.41	-0.04	0.971	1
1117	Dda3937_01896	Dda3937_01896	hypothetical protein	0	0	13	0	0.6154	53.12	NE	10	24.7	27.5	33.49	0.15	0.8537	1
1118	Dda3937_01897	yaeQ	conserved protein	0	0	13	0	0.4615	109.5	NE	8	75.2	116.4	412.44	0.63	0.4705	1
1119	Dda3937_01898	cutF	Copper homeostasis protein CutF precursor / Lipoprotein NlpE involeved in surface adhesion	0	0	25	0	0.48	800.25	NE	17	875.3	633.6	-4350.29	-0.47	0.6948	1
1120	Dda3937_01899	mutS	methyl-directed mismatch repair protein	0	0	67	0	0.3582	435.71	NE	51	394.2	321.3	-2770.16	-0.29	0.5563	1
1121	Dda3937_04489	Dda3937_04489	hypothetical protein	0	0	16	0	0.5625	599	NE	13	379.4	158.5	-3533.91	-1.26	0.4843	1
1122	Dda3937_01900	Dda3937_01900	Nitroreductase	0	0	45	0	0.4222	57.63	NE	38	25.1	50.2	953.58	1	0.3116	1
1123	Dda3937_01901	Dda3937_01901	hypothetical protein	0	0	18	0	0.3889	103.14	NE	11	35.7	13.9	-218.57	-1.36	0.108	0.95437
1124	Dda3937_01902	Dda3937_01902	Organic hydroperoxide resistance transcriptional regulator	0	0	15	0	0.2667	719	NE	12	46.3	116	418.27	1.32	0.6722	1
1125	Dda3937_01903	Dda3937_01903	Putative AraC-type regulatory protein	0	0	26	0	0.1923	463.8	NE	23	312.2	414.6	1228.59	0.41	0.61	1
1126	Dda3937_01904	ybcL	UPF0098 protein ybcL precursor	0	0	31	0	0.3548	313.36	NE	24	299.1	334.7	640.15	0.16	0.801	1
1127	Dda3937_01905	Dda3937_01905	Ornithine cyclodeaminase	0	0	19	0	0.4211	94.25	NE	14	64	33.1	-432.48	-0.95	0.5006	1
1128	Dda3937_01906	Dda3937_01906	metal-activated pyridoxal enzyme	0	0	22	0	0.3182	99.71	NE	16	56.8	56.1	-15.83	-0.02	0.9703	1
1129	Dda3937_01907	Dda3937_01907	Transcriptional regulator%2C LysR family	0	0	14	0	0.3571	195.2	NE	11	156.5	215.1	586.55	0.46	0.6564	1
1130	Dda3937_01908	Dda3937_01908	putative drug transport transmembrane protein	0	0	51	0	0.3137	282.81	NE	38	292.7	248	-1072.99	-0.24	0.7417	1
1131	Dda3937_01909	Dda3937_01909	hypothetical protein	0	8	0	0	0	0	GD	6	0	0	0	0	1	1
1132	Dda3937_01910	Dda3937_01910	Pyoverdine biosynthesis protein PvcA	0	38	24	0	0.129	100.88	GD	40	72.6	145.7	876.68	1	0.4705	1
1133	Dda3937_01911	Dda3937_01911	Phosphoglycolate phosphatase	0	0	33	0	0.303	311.4	NE	24	109.6	156.5	844.98	0.51	0.6207	1
1134	Dda3937_01912	Dda3937_01912	pvcA protein	0	0	60	0	0.35	338.48	NE	52	256	208.2	-2102.17	-0.3	0.6241	1
1135	Dda3937_01913	Dda3937_01913	Probable major facilitator superfamily (MFS) transporter	1	0	19	0	0.35	109.43	NE	16	49.7	102.9	744.11	1.05	0.2988	1
1136	Dda3937_01914	phnA	conserved protein	1	0	0	4	0.2	2909	GA	5	2347.3	3095.1	1495.42	0.4	0.3303	1
1137	Dda3937_01915	Dda3937_01915	Sensory box/GGDEF family protein	0	0	0	24	0.4583	1110.18	GA	19	1047.7	224	-11532.2	-2.23	0.3464	1
1138	Dda3937_01916	Dda3937_01916	Fe-S Oxidoreductase	0	0	0	12	0.4167	336	GA	9	14.7	11.3	-34.3	-0.38	0.6676	1
1139	Dda3937_01917	Dda3937_01917	hypothetical protein	0	0	0	14	0.5714	24.25	GA	10	12	17.6	67.24	0.55	0.4095	1
1140	Dda3937_01918	Dda3937_01918	Serine phosphatase RsbU%2C regulator of sigma subunit	0	0	4	34	0.5	1748.84	GA	29	311.1	166.5	-4339.74	-0.9	0.3142	1
1141	Dda3937_01919	Dda3937_01919	hypothetical protein	0	0	19	0	0.3158	52.83	NE	18	43.1	36.3	-81.6	-0.25	0.9155	1
1142	Dda3937_01920	Dda3937_01920	hypothetical protein	0	0	38	0	0.3421	170.46	NE	33	143.2	215.4	1733.3	0.59	0.5211	1
1143	Dda3937_01921	Dda3937_01921	Hydrogen peroxide-inducible genes activator	0	0	35	0	0.3429	349.75	NE	26	176.2	174.3	-34.86	-0.02	0.9862	1
1144	Dda3937_01922	Dda3937_01922	Phosphinothricin N-acetyltransferase	0	0	21	0	0.4762	263.3	NE	17	211.6	164.7	-937.19	-0.36	0.6173	1
1145	Dda3937_01923	Dda3937_01923	putative membrane protein	0	0	27	0	0.2963	205.38	NE	22	94.5	156.8	748.11	0.73	0.504	1
1146	Dda3937_01924	Dda3937_01924	Citrate-proton symporter	0	0	30	0	0.4	791.42	NE	23	620.2	592.9	-544.77	-0.06	0.9262	1
1147	Dda3937_01925	Dda3937_01925	Acetylornithine deacetylase/Succinyl-diaminopimelate desuccinylase-like deacylase	0	0	23	0	0.3043	779.29	NE	17	701	236.4	-4645.61	-1.57	0.439	1
1148	Dda3937_01926	Dda3937_01926	LysR family regulatory protein	0	0	16	0	0.4375	628	NE	11	219.1	236.5	209.46	0.11	0.8919	1
1149	Dda3937_01927	Dda3937_01927	Phosphoserine phosphatase	0	0	17	0	0.5882	785.6	NE	16	644.2	471.8	-3446.4	-0.45	0.6014	1
1150	Dda3937_01928	Dda3937_01928	Lysophospholipase	0	0	32	0	0.3438	590.27	NE	23	461	221.1	-5277.09	-1.06	0.3076	1
1151	Dda3937_01929	Dda3937_01929	Methionine synthase II (cobalamin-independent)	0	0	33	0	0.4545	447.93	NE	27	373.6	353.5	-521.58	-0.08	0.8532	1
1152	Dda3937_01930	yojI	Putative ATP-binding component of a transport system	0	0	46	0	0.5	159.65	NE	36	137.7	96.6	-1563.82	-0.51	0.3746	1
1153	Dda3937_01931	asnA	L-asparaginase	0	0	42	0	0.2857	334.75	NE	33	264.4	165.5	-2373.41	-0.68	0.5474	1
1154	Dda3937_01932	aroL	shikimate kinase II	0	0	13	0	0.3846	193	NE	12	200.9	27.6	-1386.73	-2.87	0.3296	1
1155	Dda3937_01933	yaiE	conserved protein	0	0	10	0	0.3	183.67	NE	6	17.7	41.9	48.27	1.24	0.3317	1
1156	Dda3937_01934	Dda3937_01934	Methyl-accepting chemotaxis protein	0	0	47	0	0.4043	352.42	NE	33	240	312.9	2622.69	0.38	0.447	1
1157	Dda3937_01935	yaiD	DNA recombination-dependent growth factor C	0	11	0	0	0.1818	1	GD	7	1	6.1	10.1	2.58	0.3335	1
1158	Dda3937_01936	mak	manno(fructo)kinase	0	22	0	0	0.2273	8.4	GD	17	7.4	55.7	386.35	2.91	0.3416	1
1159	Dda3937_01937	sbcC	exonuclease%2C dsDNA%2C ATP-dependent	0	11	43	1	0.4182	806.7	NE	39	701.9	264.7	-19236.2	-1.41	0.411	1
1160	Dda3937_01938	sbcD	exonuclease%2C dsDNA%2C ATP-dependent	0	0	33	0	0.5152	624.65	NE	27	591.9	123.9	-14041.1	-2.26	0.4846	1
1161	Dda3937_01939	phoB	DNA-binding response regulator in two-component regulatory system with PhoR (or CreC)	0	0	24	0	0.5417	557.77	NE	21	456	296	-4161.03	-0.62	0.4488	1
1162	Dda3937_01940	phoR	sensory histidine kinase in two-component regulatory system with PhoB	0	0	25	0	0.28	183.43	NE	21	144.8	107.7	-518.82	-0.43	0.5852	1
1163	Dda3937_01941	Dda3937_01941	phosphate-binding protein of an ABC transporter	0	0	25	0	0.28	116.43	NE	20	84	50.7	-466.54	-0.73	0.3457	1
1164	Dda3937_01942	Dda3937_01942	Methionine synthase II (cobalamin-independent)	0	0	25	0	0.24	227	NE	21	138.9	208.9	1120.74	0.59	0.5415	1
1165	Dda3937_01943	brnQ	branched chain amino acid transporter (LIV-II)	0	0	34	0	0.4118	212.64	NE	29	220.4	97.1	-2710.72	-1.18	0.1481	1
1166	Dda3937_01944	proY	predicted cryptic proline transporter	0	0	47	0	0.4468	110.19	NE	35	108.1	91.4	-565.71	-0.24	0.654	1
1167	Dda3937_01945	tsaA	Alkyl hydroperoxide reductase subunit C-like protein	0	0	14	0	0.5	2411	NE	9	2833.4	124.7	-27086.3	-4.51	0.4092	1
1168	Dda3937_01946	acpH	ACP phosphodiesterase	0	0	19	0	0.3684	123.57	NE	18	99.4	184.7	1194.89	0.89	0.4299	1
1169	Dda3937_01947	queA	S-adenosylmethionine:tRNA ribosyltransferase-isomerase	0	34	0	0	0.2059	16.29	GD	29	13.2	1.9	-157.45	-2.77	0.1401	1
1170	Dda3937_01948	tgt	tRNA-guanine transglycosylase	0	47	0	0	0.1277	3.33	GD	36	1.2	1.7	6.19	0.52	0.9461	1
1171	Dda3937_01949	yajC	SecYEG protein translocase auxillary subunit	0	9	0	0	0.1111	1	GD	7	0.2	0.5	0.94	0.98	1	1
1172	Dda3937_01950	secD	SecYEG protein translocase auxillary subunit	0	56	0	0	0.1429	1.25	GD	38	1	0	-14.11	3.8	0.0005	0.02482
1173	Dda3937_01951	secF	SecYEG protein translocase auxillary subunit	0	32	0	0	0.1875	12.17	GD	24	0.7	0	-4.03	3.16	0.0612	0.73085
1174	Dda3937_01952	yajI	Putative outer membrane lipoprotein	0	8	13	0	0.3333	643.29	NE	16	746.2	230	-5161.79	-1.7	0.4617	1
1175	Dda3937_01953	mgtA	magnesium transporter	0	0	62	0	0.3226	178.2	NE	48	173.5	69.8	-3319.92	-1.31	0.184	1
1176	Dda3937_01954	ybaD	Ribonucleotide reductase transcriptional regulator NrdR	0	11	0	0	0.3636	6	GD	9	6.2	2.2	-24.06	-1.48	0.354	1
1177	Dda3937_01955	ribD	bifunctional diaminohydroxyphosphoribosylaminopyrimidine deaminase/5-amino-6-(5-phosphoribosylamino) uracil reductase	0	21	0	0	0.0476	1	GD	18	0	0	0	0	1	1
1178	Dda3937_01956	ribE	riboflavin synthase beta chain	13	0	0	0	0.1538	1	ES	10	0.5	0	-0.97	2.04	1	1
1179	Dda3937_01957	nusB	transcription antitermination protein	8	0	0	0	0	0	ES	8	0	0	0	0	1	1
1180	Dda3937_01958	thiL	thiamin-monophosphate kinase	26	0	0	0	0.1154	1	ES	23	0.5	2.6	17.02	2.39	1	1
1181	Dda3937_01959	pgpA	phosphatidylglycerophosphatase A	9	0	7	0	0.3125	3.6	ES	11	2.4	55.4	423.55	4.51	0.1065	0.94382
1182	Dda3937_01960	dxs	1-deoxyxylulose-5-phosphate synthase%2C thiamine-requiring%2C FAD-requiring	48	0	0	0	0.1458	1.29	ES	38	0.8	0.2	-9.03	-1.75	0.0248	0.43667
1183	Dda3937_01961	ispA	geranyltranstransferase	24	0	0	0	0.0833	3	ES	17	1.4	0.6	-4.28	-1.08	0.7263	1
1184	Dda3937_01962	xseB	exonuclease VII small subunit	4	0	0	0	0	0	ES	0	0	0	0	0	1	1
1185	Dda3937_01963	thiI	sulfur transfer protein	0	0	41	0	0.4634	449.89	NE	27	375.6	33.2	-8902.28	-3.5	0.0727	0.78123
1186	Dda3937_01964	yajL	conserved protein	0	0	9	0	0.5556	1.2	NE	5	0.8	40.4	158.65	5.75	0.1437	1
1187	Dda3937_01965	panE	2-dehydropantoate reductase%2C NADPH-specific	0	0	34	0	0.4412	567.73	NE	27	41	150.9	2858.16	1.88	0.0507	0.66451
1188	Dda3937_01966	yajQ	predicted nucleotide binding protein	0	0	9	0	0.2222	19	NE	6	11.1	28.4	104.03	1.36	0.5914	1
1189	Dda3937_01967	Dda3937_01967	L-fucose dehydrogenase	0	0	60	0	0.35	134.67	NE	51	62.8	97	1639.7	0.63	0.3148	1
1190	Dda3937_01968	Dda3937_01968	Possible membrane protein	0	0	26	0	0.3077	100.25	NE	20	35.4	6.6	-403.54	-2.42	0.4831	1
1191	Dda3937_04490	yajR	predicted transporter	0	40	1	0	0.2195	114.67	GD	34	1.5	3.5	32.62	1.23	0.1135	0.9862
1192	Dda3937_01969	Dda3937_01969	Hydroxyacylglutathione hydrolase	0	0	17	0	0.6471	998.91	NE	15	818.1	454.2	-8005.19	-0.85	0.1331	1
1193	Dda3937_01970	Dda3937_01970	hypothetical protein	0	0	24	0	0.4167	502.1	NE	19	251.9	267.2	305.84	0.09	0.89	1
1194	Dda3937_01971	Dda3937_01971	AraC-type DNA-binding domain-containing protein	0	0	26	0	0.5385	297.71	NE	17	200.3	197.4	-58.91	-0.02	0.9702	1
1195	Dda3937_01972	cyoE	protoheme IX farnesyltransferase	35	0	1	0	0.0833	13	ES	31	0.7	0.3	-2.01	-1.03	0.7316	1
1196	Dda3937_01973	cyoD	cytochrome o ubiquinol oxidase subunit IV	8	0	0	0	0	0	ES	8	0	1	1.93	-1.05	1	1
1197	Dda3937_01974	cyoC	cytochrome o ubiquinol oxidase subunit III	16	0	0	0	0.125	1	ES	12	0.5	0	-1.94	3.04	0.4259	1
1198	Dda3937_01975	cyoB	cytochrome o ubiquinol oxidase subunit I	67	0	0	0	0.1194	1.88	ES	50	1.6	0.2	-18.44	-2.7	0.0038	0.11821
1199	Dda3937_01976	cyoA	cytochrome o ubiquinol oxidase subunit II	28	0	0	0	0.1786	1.2	ES	23	0.8	0.2	-4.2	-1.67	0.2311	1
1200	Dda3937_01977	ampG	muropeptide transporter	0	0	36	0	0.4444	516.38	NE	30	455.2	185.7	-8085.02	-1.29	0.0399	0.57963
1201	Dda3937_01978	yajG	predicted lipoprotein	0	0	19	0	0.3684	378.57	NE	16	276.1	27.9	-3970.99	-3.31	0.3509	1
1202	Dda3937_03967	bolA	regulator of penicillin binding proteins and beta lactamase transcription (morphogene)	0	0	9	0	0.4444	174.25	NE	7	141	192.9	415.86	0.45	0.5171	1
1203	Dda3937_03968	tig	peptidyl-prolyl cis/trans isomerase (trigger factor)	0	29	0	0	0.1724	2.2	GD	20	1.5	0.7	-8.59	-1.19	0.301	1
1204	Dda3937_03319	clpP	proteolytic subunit of ClpA-ClpP and ClpX-ClpP ATP-dependent serine proteases	0	24	0	0	0.2917	8.71	GD	17	7.7	4.1	-43.49	-0.92	0.4503	1
1205	Dda3937_03318	clpX	ATPase and specificity subunit of ClpX-ClpP ATP-dependent serine protease	0	20	23	0	0.3256	69	NE	35	61.4	173.9	2701.57	1.5	0.0282	0.47835
1206	Dda3937_04311	lon	DNA-binding ATP-dependent protease La	0	67	0	0	0.1194	1.12	GD	53	0.6	0.2	-4.05	-1.63	0.1185	1
1207	Dda3937_03317	hupB	HU%2C DNA-binding transcriptional regulator%2C beta subunit	0	0	0	8	0.625	1201.2	GA	8	979	1063.6	845.86	0.12	0.7705	1
1208	Dda3937_04491	Dda3937_04491	hypothetical protein	0	0	15	4	0.5263	763.9	NE	14	127	139.7	178.5	0.14	0.875	1
1209	Dda3937_03316	ppiD	peptidyl-prolyl cis-trans isomerase D	0	0	55	0	0.3818	383	NE	41	282.2	302.6	773.82	0.1	0.866	1
1210	Dda3937_03315	ybaV	Putative exported protein	0	0	9	0	0.5556	255.4	NE	7	212.2	332.2	719.48	0.65	0.4087	1
1211	Dda3937_03314	queC	enzyme in preQ0 biosynthesis	0	0	22	0	0.2273	10.4	NE	18	7.4	2.3	-40.12	-1.65	0.3683	1
1212	Dda3937_03313	Dda3937_03313	Putative cysteine synthase/cystathionine beta-synthase	0	0	43	0	0.4186	152.72	NE	32	89.4	111.2	654.48	0.31	0.7186	1
1213	Dda3937_03312	ybaO	predicted DNA-binding transcriptional regulator	0	0	23	0	0.3478	77.5	NE	18	53.8	63.8	140.56	0.25	0.7477	1
1214	Dda3937_03311	mdlA	predicted ATP-binding component of multidrug ABC transporter	0	0	48	0	0.3333	976.94	NE	36	844.4	73	-23142	-3.53	0.428	1
1215	Dda3937_03310	mdlB	predicted ATP-binding component of multidrug ABC transporter	0	0	63	0	0.3651	90.26	NE	50	74.9	73	-64.55	-0.04	0.9356	1
1216	Dda3937_04492	Dda3937_04492	hypothetical protein	0	0	9	0	0.5556	88.4	NE	8	86.5	88	12.14	0.03	0.9611	1
1217	Dda3937_03309	glnK	nitrogen assimilation regulatory protein for GlnL%2C GlnE%2C and AmtB	0	0	13	0	0.2308	450.67	NE	9	552.8	609.5	226.77	0.14	0.8538	1
1218	Dda3937_03308	amtB	ammonium transporter	0	0	48	0	0.4792	68.3	NE	41	60.3	73.6	529.46	0.29	0.7379	1
1219	Dda3937_03307	tesB	acyl-CoA thioesterase II	0	0	31	0	0.4839	201.73	NE	25	182.8	96.4	-2073.63	-0.92	0.4276	1
1220	Dda3937_03306	ybaY	predicted outer membrane lipoprotein	0	0	20	0	0.35	458.71	NE	15	332.2	152.6	-2513.51	-1.12	0.5742	1
1221	Dda3937_03305	ybaZ	methylated-DNA--protein-cysteine methyltransferase-related protein	0	0	15	0	0.4	18.33	NE	12	17.3	13	-43.53	-0.42	0.6021	1
1222	Dda3937_04690	ffs	4,5S RNA	0	0	2	0	0	0	NE	2	0	0	0	0	1	1
1223	Dda3937_03304	hha	hemolysin expression modulating protein	0	0	13	0	0.1538	93	NE	9	77.6	0	-310.44	-4.28	0.1388	1
1224	Dda3937_03303	ybaJ	predicted protein	0	0	23	0	0.3913	582.33	NE	17	612.8	27.8	-8189.1	-4.46	0.0661	0.75269
1225	Dda3937_03302	ykgO	rpmJ (L36)-like protein	0	0	6	0	0.6667	142.75	NE	4	41.1	23.5	-105.49	-0.81	0.4212	1
1226	Dda3937_03301	ykgM	LSU ribosomal protein L31p	0	0	14	0	0.5714	128.12	NE	12	118.8	146.2	382.58	0.3	0.7525	1
1227	Dda3937_03300	acrB	multidrug efflux system protein	0	0	110	0	0.4182	524.41	NE	89	421.8	0.9	-31986.3	-8.9	0	0
1228	Dda3937_03299	acrA	Acriflavin resistance protein A%3B Probable RND efflux membrane fusion protein	0	0	43	0	0.4186	226.06	NE	34	195.7	0.4	-5859.92	-9.03	0	0
1229	Dda3937_03298	acrR	DNA-binding transcriptional repressor	0	0	30	0	0.4667	55.71	NE	24	42.3	97	1312.62	1.2	0.2518	1
1230	Dda3937_03297	bspB	Potassium efflux system kefA / Small-conductance mechanosensitive channel	0	0	94	0	0.4362	332.59	NE	77	140.1	158.2	1304.28	0.18	0.7262	1
1231	Dda3937_03296	ybaM	predicted protein	0	0	5	0	0.2	148	NE	5	57.3	259.8	809.89	2.18	0.3443	1
1232	Dda3937_03295	priC	Primosomal replication protein N prime prime	0	0	11	0	0.4545	165	NE	10	111.5	102.8	-103.41	-0.12	0.8953	1
1233	Dda3937_03294	Dda3937_03294	tRNA-(MS[2]IO[6]A)-hydroxylase	0	0	21	0	0.2381	284.6	NE	19	228	294.2	662.01	0.37	0.6136	1
1234	Dda3937_03293	ybaN	putative membrane protein	0	0	12	0	0.1667	612.5	NE	7	0	0	0	0	1	1
1235	Dda3937_03292	apt	adenine phosphoribosyltransferase	0	0	13	0	0.2308	150.67	NE	10	115.3	110.5	-28.39	-0.06	0.7971	1
1236	Dda3937_03291	dnaX	DNA polymerase III/DNA elongation factor III%2C tau and gamma subunits	41	0	0	0	0.0732	1.33	ES	22	0.5	0	-1.03	1.96	1	1
1237	Dda3937_03290	ybaB	conserved protein	0	0	5	0	0.4	123	NE	3	175.8	135.2	-81.23	-0.38	1	1
1238	Dda3937_03289	recR	gap repair protein	0	0	13	0	0.3846	158.4	NE	12	130.6	48.6	-820.06	-1.43	0.3801	1
1239	Dda3937_03288	htpG	molecular chaperone HSP90 family	0	0	43	0	0.4651	114.05	NE	35	67.8	148	3046.87	1.13	0.1914	1
1240	Dda3937_03287	adk	adenylate kinase	20	0	0	0	0.2	1.25	ES	16	1.1	0	-8.84	2.86	0.0083	0.21757
1241	Dda3937_03286	hemH	ferrochelatase	25	0	0	0	0	0	ES	19	0	0	0	0	1	1
1242	Dda3937_03285	ybaL	predicted transporter with NAD(P)-binding Rossmann-fold domain	0	0	46	0	0.2391	366.18	NE	33	224.5	216.6	-95.15	-0.05	0.9792	1
1243	Dda3937_04493	ushA	UDP-sugar hydrolase%3B 5'-nucleotidase	3	0	51	0	0.4259	388.04	NE	40	359	268.6	-3614.24	-0.42	0.5921	1
1244	Dda3937_03901	Dda3937_03901	hypothetical protein	6	0	25	0	0.0968	214.67	NE	23	172.6	223.7	306.19	0.37	0.5902	1
1245	Dda3937_03900	Dda3937_03900	hypothetical protein	0	0	19	0	0.2632	232	NE	13	156.1	188.7	390.79	0.27	0.8257	1
1246	Dda3937_04494	Dda3937_04494	hypothetical protein	0	0	10	0	0.5	58.8	NE	9	48.1	54.3	62.36	0.18	0.8353	1
1247	Dda3937_03899	Dda3937_03899	Methyl-accepting chemotaxis protein I (serine chemoreceptor protein)	0	43	45	0	0.2614	66.57	NE	72	34.6	34.8	9.41	0.01	0.9907	1
1248	Dda3937_04155	pehN	Exo-poly-alpha-D-galacturonosidase	0	4	46	0	0.32	162.69	NE	39	139.8	152.9	365.24	0.13	0.8516	1
1249	Dda3937_04156	ybaK	bifunctional cys-tRNA Pro deacetylase/cys-tRNA Cys deacylase	0	0	14	0	0.2857	894.25	NE	9	4.5	3.3	-4.72	-0.44	0.9177	1
1250	Dda3937_04157	ybaP	conserved protein	0	0	25	0	0.48	111.67	NE	16	18.3	6.8	-184.32	-1.43	0.1448	1
1251	Dda3937_04158	Dda3937_04158	hypothetical protein	0	0	9	0	0.3333	5.33	NE	8	4.1	5.8	10.21	0.5	0.7527	1
1252	Dda3937_04159	copA	Lead%2C cadmium%2C zinc and mercury transporting ATPase%3B Copper-translocating P-type ATPase	0	0	65	0	0.3538	87.74	NE	49	54	42.8	-379.8	-0.33	0.5384	1
1253	Dda3937_04160	cueR	copper responsive transcription regulator	0	0	10	0	0.4	8.5	NE	9	7.6	9.4	10.36	0.29	0.8503	1
1254	Dda3937_04161	ybbJ	conserved inner membrane protein	0	0	10	0	0.5	285	NE	7	11.6	71.8	361.49	2.63	0.0811	0.81907
1255	Dda3937_04162	ybbK	predicted protease%2C membrane anchored	0	0	23	0	0.3478	590.62	NE	18	494	151.8	-5474.6	-1.7	0.1819	1
1256	Dda3937_04163	yfaE	predicted 2Fe-2S cluster-containing protein	0	0	7	0	0.2857	14	NE	5	10.9	2.5	-33.48	-2.13	0.4274	1
1257	Dda3937_04164	nrdB	Ribonucleotide reductase of class Ia (aerobic)%2C beta subunit	33	0	0	0	0.0303	1	ES	25	0	0	0	0	1	1
1258	Dda3937_04165	nrdA	Ribonucleotide reductase of class Ia (aerobic)%2C alpha subunit	74	0	0	0	0.1351	1.1	ES	60	0.5	0.2	-7.92	-1.58	0.0924	0.88529
1259	Dda3937_01773	ubiG	bifunctional 3-demethylubiquinone-9 3-methyltransferase/2-octaprenyl-6-hydroxy phenol methylase	0	0	17	0	0.3529	7.17	NE	10	1	0	-2.06	0.96	1	1
1260	Dda3937_01774	gyrA	DNA gyrase subunit A	81	0	0	0	0.0247	1	ES	57	1	0	-3.92	2.03	0.4218	1
1261	Dda3937_01775	rcsC	hybrid sensory kinase in two-component regulatory system with RcsB and YojN	0	0	108	0	0.4815	177.21	NE	82	146.8	449	27202	1.61	0.0004	0.02074
1262	Dda3937_01776	rcsB	DNA-binding response regulator in two-component regulatory system with RcsC and YojN	0	0	22	0	0.3636	23.5	NE	15	25.7	76.9	614.01	1.58	0.1104	0.96647
1263	Dda3937_01777	yojN	Putative 2-component sensor protein	0	0	104	0	0.4712	184.39	NE	81	173.8	618.8	33815.4	1.83	0.0601	0.72959
1264	Dda3937_01778	Dda3937_01778	Membrane protein mosC	0	0	7	0	0.1429	765	NE	5	0	0	0	0	1	1
1265	Dda3937_01779	Dda3937_01779	hypothetical protein	0	0	20	0	0.3	237.33	NE	16	57.4	55.8	-15.92	-0.04	0.9382	1
1266	Dda3937_01780	menF	isochorismate synthase 2	0	0	29	0	0.3793	136.18	NE	25	69.8	77.7	141.3	0.15	0.8102	1
1267	Dda3937_01781	menD	2-succinyl-5-enolpyruvyl-6-hydroxy-3- cyclohexene-1-carboxylate synthase	0	0	32	0	0.4375	501.29	NE	20	567.4	111	-8214.42	-2.35	0.0357	0.54437
1268	Dda3937_01782	yfbB	predicted peptidase	0	0	18	0	0.3333	116.17	NE	13	67.6	66.3	-12.84	-0.03	0.9493	1
1269	Dda3937_01783	menB	dihydroxynaphthoic acid synthetase	0	0	15	0	0.1333	751	NE	9	414.5	174.4	-1440.24	-1.25	0.3922	1
1270	Dda3937_01784	menC	o-succinylbenzoyl-CoA synthase	0	0	19	0	0.2105	296.5	NE	15	237	96.7	-1121.83	-1.29	0.2174	1
1271	Dda3937_01785	menE	o-succinylbenzoate-CoA ligase	0	0	23	0	0.3478	316.62	NE	18	97.6	69.8	-334.23	-0.48	0.6634	1
1272	Dda3937_01786	yfaZ	predicted outer membrane porin protein	0	0	22	0	0.5455	185.67	NE	15	80.8	108.8	503.72	0.43	0.7677	1
1273	Dda3937_01787	yfaY	conserved protein	0	0	18	0	0.3889	500	NE	11	75	111.7	146.56	0.57	0.6513	1
1274	Dda3937_01788	ybbN	predicted thioredoxin domain-containing protein	0	0	18	0	0.3333	97.33	NE	13	43.6	37.3	-37.8	-0.23	0.7867	1
1275	Dda3937_01789	ybbO	predicted oxidoreductase with NAD(P)-binding Rossmann-fold domain	0	0	18	0	0.2222	3.5	NE	14	1.5	4.6	30.17	1.56	0.7609	1
1276	Dda3937_01790	tesA	multifunctional acyl-CoA thioesterase I and protease I and lysophospholipase L1	0	0	16	0	0.5	252.5	NE	13	201.4	229.4	448.91	0.19	0.7628	1
1277	Dda3937_01791	ybbA	predicted transporter subunit: ATP-binding component of ABC superfamily	0	0	9	0	0.3333	428.67	NE	7	347.5	308.3	-235.44	-0.17	0.8099	1
1278	Dda3937_01792	ybbP	predicted inner membrane protein	0	0	50	0	0.36	116.56	NE	44	76	137.7	2219.1	0.86	0.2517	1
1279	Dda3937_01793	speG	spermidine N1-acetyltransferase	0	0	18	0	0.4444	404.12	NE	15	235	63.1	-2750.8	-1.9	0.0691	0.7695
1280	Dda3937_01794	Dda3937_01794	Ferrichrome-iron receptor	0	0	74	0	0.4054	242.67	NE	59	173.2	151.3	-1230.5	-0.2	0.7884	1
1281	Dda3937_01795	Dda3937_01795	Putative solute-binding periplasmic protein of ABC transporter	0	0	29	0	0.4483	543.08	NE	21	375.2	383.4	180.46	0.03	0.9536	1
1282	Dda3937_01796	Dda3937_01796	Amino acid ABC transporter%2C permease protein	0	0	20	0	0.4	676.12	NE	17	561.2	263.3	-4767.29	-1.09	0.4774	1
1283	Dda3937_04495	Dda3937_04495	Amino acid ABC transporter%2C periplasmic amino acid-binding protein	0	0	20	0	0.45	114.67	NE	20	81.9	131.5	990.87	0.68	0.3986	1
1284	Dda3937_02520	mglC	galactoside transport system permease protein	0	0	39	0	0.5385	121.62	NE	28	81.3	65.8	-496.35	-0.31	0.6214	1
1285	Dda3937_02519	mglA	ATPase of galactose transport system	0	0	34	0	0.4706	311.81	NE	24	341.3	343.1	42.96	0.01	0.9966	1
1286	Dda3937_02518	mglB	galactose-binding transport protein%3B receptor for galactose taxis	0	0	27	0	0.4444	232.42	NE	19	137.2	153	317.34	0.16	0.841	1
1287	Dda3937_02517	galS	Mgl repressor and galactose ultrainduction factor	0	0	25	0	0.16	234	NE	23	151.2	218.1	668.2	0.53	0.5505	1
1288	Dda3937_02516	purN	phosphoribosylglycinamide formyltransferase 1	0	0	15	0	0.3333	18.4	NE	14	17.5	17.5	-0.1	0	0.9998	1
1289	Dda3937_02515	purM	phosphoribosylaminoimidazole synthetase	0	0	31	0	0.4194	319.08	NE	21	344	0.2	-6188.01	-10.57	0	0
1290	Dda3937_02514	upp	uracil phosphoribosyltransferase	0	0	16	0	0.4375	350.86	NE	12	310.7	664.3	3536.33	1.1	0.3446	1
1291	Dda3937_02513	uraA	Uracil permease	0	0	27	0	0.3704	215.5	NE	25	175.4	221.6	924.09	0.34	0.6442	1
1292	Dda3937_02512	hda	ATPase regulatory factor involved in DnaA inactivation	0	0	19	0	0.2105	9.75	NE	14	6.2	0	-37.17	-0.05	0.0018	0.06511
1293	Dda3937_02511	yfgD	predicted oxidoreductase	0	0	10	0	0.2	1401	NE	6	1174.5	237.5	-3747.73	-2.31	0.3452	1
1294	Dda3937_02510	yfgC	predicted peptidase	0	0	27	0	0.4815	56.54	NE	22	59.3	39.3	-401.25	-0.6	0.4584	1
1295	Dda3937_02509	bcp	thiol peroxidase%2C thioredoxin-dependent	0	0	13	0	0.5385	427.43	NE	9	492.2	23.5	-4686.08	-4.39	0.0751	0.78745
1296	Dda3937_02508	gcvR	DNA-binding transcriptional repressor%2C regulatory protein accessory to GcvA	0	0	22	0	0.5	423.73	NE	17	230.4	58.4	-2752.91	-1.98	0.0102	0.25866
1297	Dda3937_02507	dapA	dihydrodipicolinate synthase	0	0	15	0	0.0667	1	NE	10	0.5	0	-0.98	2.02	1	1
1298	Dda3937_02506	nlpB	Lipoprotein-34 precursor	0	0	25	0	0.48	123.92	NE	20	46.8	0.1	-840.71	-8.69	0	0
1299	Dda3937_02505	purC	phosphoribosylaminoimidazole-succinocarboxamide synthetase	0	0	14	0	0.3571	381.6	NE	9	522.9	0	-3137.21	-6.45	0.0387	0.57144
1300	Dda3937_02504	yeaL	conserved inner membrane protein	0	0	17	0	0.4118	13.43	NE	14	9.4	1.9	-89.16	-2.28	0.0933	0.89209
1301	Dda3937_02503	ypfI	predicted hydrolase	0	0	46	0	0.2826	761.46	NE	34	639.4	59.3	-15081.4	-3.43	0.1684	1
1302	Dda3937_02502	ypfH	hypothetical protein	0	0	17	0	0.2353	81.5	NE	12	64.4	61.8	-20.34	-0.06	0.9465	1
1303	Dda3937_02501	Dda3937_02501	Putative inner membrane protein	0	0	5	0	0.6	1566.67	NE	5	1313.4	229.2	-6505.15	-2.52	0.3662	1
1304	Dda3937_02500	Dda3937_02500	D%2CD-carboxypeptidase-related protein	0	21	3	0	0.375	47.11	GD	19	19.2	1.1	-181.73	-4.18	0.0911	0.88317
1305	Dda3937_02499	dapE	N-succinyl-L%2CL-diaminopimelate desuccinylase	0	30	0	0	0.2333	1.43	GD	22	0.6	0	-5.96	4.07	0.0175	0.34747
1306	Dda3937_02498	yffB	conserved protein	0	17	0	0	0.2941	8.4	GD	12	6.2	16.8	105.91	1.43	0.1733	1
1307	Dda3937_04496	Dda3937_04496	hypothetical protein	0	19	0	0	0.1053	1.5	GD	14	0.8	0.5	-1.07	-0.6	1	1
1308	Dda3937_02497	Dda3937_02497	hypothetical protein	6	2	0	3	0.5455	260.33	ES	6	8.2	9.6	10.89	0.22	0.8752	1
1309	Dda3937_02495	Dda3937_02495	hypothetical protein	5	0	0	0	0.4	1.5	ES	5	0.8	1	0.88	0.23	1	1
1310	Dda3937_02496	cspE	DNA-binding transcriptional repressor	13	0	0	0	0	0	ES	7	0	16.3	65.21	2.03	0.4315	1
1311	Dda3937_02494	Dda3937_02494	Transposase	8	0	0	0	0	0	ES	6	0	0	0	0	1	1
1312	Dda3937_02493	Dda3937_02493	ISEch5 transposase	31	0	0	0	0	0	ES	23	0	0	0	0	1	1
1313	Dda3937_02492	crcB	predicted inner membrane protein associated with chromosome condensation	4	0	11	0	0.5333	428.88	NE	9	204.4	394.2	1138.64	0.95	0.6009	1
1314	Dda3937_02491	ybeM	Putative amidase	0	0	26	0	0.5385	202.5	NE	18	92.4	75.9	-329.25	-0.28	0.7727	1
1315	Dda3937_02490	tatE	Twin-arginine translocation protein TatE	0	0	7	0	0.4286	192.67	NE	4	234.8	192.3	-169.95	-0.29	0.5978	1
1316	Dda3937_02489	lipA	lipoate synthase	0	24	0	0	0.1667	1	GD	18	0.8	0	-6.12	3.39	0.0712	0.77911
1317	Dda3937_02488	lipB	lipoyl-protein ligase	0	15	4	0	0.2632	59.2	GD	18	27.8	0.6	-217.79	-5.63	0.0018	0.06511
1318	Dda3937_02487	ybeD	conserved protein	13	0	0	0	0.1538	1.5	ES	12	1.3	0	-5.03	1.67	0.4292	1
1319	Dda3937_02486	dacA	D-alanyl-D-alanine carboxypeptidase	0	0	0	46	0.413	1241.11	GA	37	374.7	116.1	-6723.35	-1.69	0.1004	0.92582
1320	Dda3937_02485	rlpA	minor lipoprotein	0	4	0	21	0.48	275.5	GA	20	298.7	355.3	1018.13	0.25	0.7477	1
1321	Dda3937_02484	mrdB	cell wall shape-determining protein	0	34	0	0	0.0882	1.33	GD	25	0.8	0	-4.98	2.85	0.1831	1
1322	Dda3937_02483	mrdA	peptidoglycan synthetase%2C penicillin-binding protein 2	0	75	0	0	0.16	1.33	GD	57	0.7	0	-11.11	4.53	0.0007	0.03081
1323	Dda3937_02482	ybeA	conserved protein	0	14	0	0	0.0714	2	GD	9	1.5	0	-2.96	0.44	1	1
1324	Dda3937_02481	ybeB	predicted protein	0	8	0	0	0.375	1.33	GD	6	0.8	0	-3.12	2.36	0.4287	1
1325	Dda3937_02480	nadD	nicotinic acid mononucleotide adenylyltransferase%2C NAD(P)-dependent	17	0	0	0	0	0	ES	11	0	0	0	0	1	1
1326	Dda3937_02479	holA	DNA polymerase III%2C delta subunit	23	0	0	0	0.0435	1	ES	17	0.3	0.5	1.02	0.99	1	1
1327	Dda3937_02478	rlpB	minor lipoprotein	12	0	0	0	0	0	ES	10	0	0	0	0	1	1
1328	Dda3937_02477	leuS	leucyl-tRNA synthetase	70	0	0	0	0.1	1.14	ES	58	0.8	0	-10.07	3.84	0.0034	0.10719
1329	Dda3937_02476	ybeL	conserved protein	0	0	16	0	0.375	743.5	NE	13	717.4	1120.4	4030.58	0.64	0.3332	1
1330	Dda3937_02475	gltL	ATP-binding component of an ABC superfamily glutamate/aspartate transporter	0	0	13	0	0.2308	97	NE	10	7.4	4.2	-19.33	-0.82	0.7157	1
1331	Dda3937_02474	gltK	membrane component of an ABC superfamily glutamate/aspartate transporter	0	0	24	0	0.375	845.33	NE	19	738.3	511.9	-3169.2	-0.53	0.4293	1
1332	Dda3937_02473	gltJ	membrane component of an ABC superfamily glutamate and aspartate transporter	0	0	30	0	0.3667	111.36	NE	24	72.2	139.9	1353.38	0.95	0.2635	1
1333	Dda3937_02472	gltI	periplasmic-binding component of an ABC superfamily glutamate/aspartate transporter	0	0	30	0	0.4	508.42	NE	23	407.6	181.1	-4076.66	-1.17	0.436	1
1334	Dda3937_02471	lnt	apolipoprotein N-acyltransferase	43	0	0	0	0.0465	1	ES	35	0.5	0	-1.97	3.02	0.4343	1
1335	Dda3937_02470	corC	predicted ion transport	4	3	9	0	0.3125	192.6	NE	13	159.1	21.4	-1376.92	-2.9	0.0004	0.02074
1336	Dda3937_02469	ybeY	conserved protein	0	11	0	0	0.0909	1	GD	7	0	0	0	0	1	1
1337	Dda3937_02468	ybeZ	predicted protein with nucleoside triphosphate hydrolase domain	0	29	0	0	0.1034	2	GD	25	2.2	0	-8.99	0.83	0.4244	1
1338	Dda3937_02467	miaB	isopentenyl-adenosine A37 tRNA methylthiolase	0	0	42	0	0.5238	250.73	NE	29	135	131.6	-109.1	-0.04	0.94	1
1339	Dda3937_02466	ubiF	2-octoprenyl-3-methyl-6-methoxy-1%2C4-benzoquinone hydroxylase	26	0	0	0	0.0769	1	ES	22	0.8	0	-3.12	2.36	0.4273	1
1340	Dda3937_02465	emrE	Quaternary ammonium compound-resistance protein	0	2	0	15	0.5882	733.3	GA	13	669.7	357.2	-5000.12	-0.91	0.5716	1
1341	Dda3937_04266	Dda3937_04266	tRNA-Gln	0	3	0	0	0	0	GD	2	0	0	0	0	1	1
1342	Dda3937_04265	Dda3937_04265	tRNA-Met	0	5	0	0	0	0	GD	3	0	0	0	0	1	1
1343	Dda3937_04264	Dda3937_04264	tRNA-Gln	0	3	0	0	0	0	GD	2	0	0	0	0	1	1
1344	Dda3937_04263	Dda3937_04263	tRNA-Gln	0	3	0	0	0	0	GD	2	0	0	0	0	1	1
1345	Dda3937_04262	Dda3937_04262	tRNA-Leu	0	2	0	0	0	0	GD	2	0	0	0	0	1	1
1346	Dda3937_04261	Dda3937_04261	tRNA-Met	0	5	0	0	0	0	GD	3	0	0	0	0	1	1
1347	Dda3937_03969	Dda3937_03969	hypothetical protein	0	19	0	0	0.1579	1.33	GD	16	0.9	4.1	25.58	2.2	0.1788	1
1348	Dda3937_04498	nagC	DNA-binding transcriptional dual regulator%2C repressor of N-acetylglucosamine	0	9	20	0	0.3448	776.9	NE	22	650.4	24.6	-12516	-4.72	0.0332	0.51984
1349	Dda3937_03950	nagA	N-acetylglucosamine-6-phosphate deacetylase	0	0	31	0	0.2258	51.71	NE	22	30.3	12.4	-179.08	-1.29	0.255	1
1350	Dda3937_03951	nagB	glucosamine-6-phosphate deaminase	0	0	20	0	0.35	442.43	NE	16	366.8	212.7	-2157.03	-0.79	0.5206	1
1351	Dda3937_03952	nagE	PTS system%2C N-acetylglucosamine-specific IIA component / PTS system%2C N-acetylglucosamine-specific IIB component / PTS system%2C N-acetylglucosamine-specific IIC component	0	0	52	0	0.4615	201.12	NE	43	185.9	222.3	1529.36	0.26	0.4677	1
1352	Dda3937_01562	glnS	glutamyl-tRNA synthetase	60	0	0	0	0.0667	1.25	ES	51	1	0	-8.23	2.96	0.0041	0.12669
1353	Dda3937_01561	fur	DNA-binding transcriptional dual regulator of siderophore biosynthesis and transport	12	0	0	0	0	0	ES	9	0	5.2	10.43	1.38	1	1
1354	Dda3937_01560	fldA	flavodoxin 1	0	0	16	0	0.125	4	NE	13	3.5	0.5	-11.81	-2.73	0.7161	1
1355	Dda3937_01559	Dda3937_01559	Methyl-accepting chemotaxis protein I (serine chemoreceptor protein)	0	0	49	0	0.3878	299.79	NE	36	288	280	-254.2	-0.04	0.9336	1
1356	Dda3937_01558	ybfE	LexA regulated protein	0	0	10	0	0.5	17.2	NE	8	16.8	6.8	-80.15	-1.31	0.4325	1
1357	Dda3937_01557	ybfF	esterase	0	0	22	0	0.3182	110.71	NE	17	91.3	36.9	-762.52	-1.31	0.4105	1
1358	Dda3937_04499	Dda3937_04499	hypothetical protein	0	0	9	0	0.5556	431.2	NE	6	445	121.6	-2587.58	-1.87	0.0148	0.31389
1359	Dda3937_01556	seqA	regulatory protein for replication initiation	0	0	17	0	0.2353	2.25	NE	12	1.7	0.7	-5.81	-1.26	0.5763	1
1360	Dda3937_01555	pgm	phosphoglucomutase	0	0	41	0	0.4146	216.88	NE	32	218.4	182.7	-784.3	-0.26	0.7055	1
1361	Dda3937_01554	Dda3937_01554	Bacterial/Archaeal Transporter family protein	0	0	10	0	0.3	279.33	NE	7	230.8	144.8	-515.94	-0.67	0.5971	1
1362	Dda3937_01553	kdpE	DNA-binding response regulator in two-component regulatory system with KdpD	0	0	14	0	0.3571	154.4	NE	10	152.2	129.1	-184.18	-0.24	0.8677	1
1363	Dda3937_01552	kdpD	sensory histidine kinase in two-component regulatory system with KdpE	0	0	50	0	0.34	85.65	NE	43	46.8	46.7	-3.73	0	0.9969	1
1364	Dda3937_01551	kdpC	potassium translocating ATPase%2C subunit C	0	0	17	0	0.4706	406.25	NE	11	117.3	120	32.28	0.03	0.9562	1
1365	Dda3937_01550	kdpB	high-affinity potassium-transporting ATPase B chain	0	30	12	0	0.381	237.56	GD	30	64.7	67.5	72.75	0.06	0.9303	1
1366	Dda3937_01549	kdpA	P-type ATPase%2C high-affinity potassium transport system%2C A chain	0	8	28	0	0.3889	60.57	NE	26	56.6	82.4	619.91	0.54	0.4217	1
1367	Dda3937_04500	Dda3937_04500	hypothetical protein	0	0	10	0	0.8	204.12	NE	8	96.8	81.3	-216.65	-0.25	0.7402	1
1368	Dda3937_01548	ybfA	predicted protein	0	0	7	0	0.4286	827.33	NE	3	140.6	303.2	325.2	1.11	0.3339	1
1369	Dda3937_01547	Dda3937_01547	hypothetical protein	0	0	28	0	0.25	157.43	NE	22	128	135.9	110.75	0.09	0.8685	1
1370	Dda3937_01546	phr	deoxyribodipyrimidine photolyase%2C FAD-binding protein	0	0	31	0	0.2581	97.38	NE	25	69.8	71	21.33	0.02	0.9743	1
1371	Dda3937_01545	ybgI	metal-binding predicted hydrolase-oxidase	0	0	17	0	0.3529	204	NE	12	280.9	290.4	56.8	0.05	0.9546	1
1372	Dda3937_01544	ybgJ	predicted enzyme subunit	0	0	16	0	0.5625	227.89	NE	12	212.7	164.8	-574.81	-0.37	0.7078	1
1373	Dda3937_01543	ybgK	predicted enzyme subunit	0	0	21	0	0.1905	12.25	NE	17	7.8	16.8	90.19	1.11	0.372	1
1374	Dda3937_01542	ybgL	predicted lactam utilization protein	0	0	17	0	0.4118	100.43	NE	12	102.6	133.6	309.37	0.38	0.6683	1
1375	Dda3937_01541	nei	Endonuclease VIII	0	0	25	0	0.52	622.46	NE	21	514.6	258.2	-6666.25	-1	0.4817	1
1376	Dda3937_01540	gltA	citrate synthase	0	0	46	0	0.413	258.21	NE	33	192.4	76.3	-3482.91	-1.33	0.0393	0.5745
1377	Dda3937_01539	sdhC	succinate dehydrogenase%2C membrane subunit%2C binds cytochrome b556	0	0	14	0	0.5714	122.25	NE	13	97.6	89.6	-128.41	-0.12	0.8803	1
1378	Dda3937_01538	sdhD	succinate dehydrogenase%2C membrane subunit%2C binds cytochrome b556	0	0	15	0	0.5333	31	NE	12	26.9	28.6	23.51	0.09	0.9227	1
1379	Dda3937_01537	sdhA	succinate dehydrogenase%2C flavoprotein subunit	0	35	9	0	0.3864	36.76	GD	35	33.3	18	-365.54	-0.88	0.4706	1
1380	Dda3937_01536	sdhB	succinate dehydrogenase%2C FeS subunit	2	4	16	0	0.1364	174.33	NE	15	257.5	0	-514.94	-7.01	0.3319	1
1381	Dda3937_01535	sucA	2-oxoglutarate decarboxylase%2C thiamin-requiring	87	0	0	0	0.069	1.33	ES	64	0.8	0	-5.06	2.83	0.1745	1
1382	Dda3937_01534	sucB	dihydrolipoyltranssuccinase	19	0	0	0	0.0526	2	ES	11	1.5	0	-2.98	0.43	1	1
1383	Dda3937_01533	sucC	succinyl-CoA synthetase%2C beta subunit	0	23	8	0	0.1613	53.8	GD	22	44.6	41.2	-20.29	-0.11	0.8786	1
1384	Dda3937_01532	sucD	succinyl-CoA synthetase%2C NAD(P)-binding%2C alpha subunit	0	36	0	0	0.2222	34.62	GD	30	20.4	14	-141.47	-0.55	0.4683	1
1385	Dda3937_01531	cydA	Cytochrome d ubiquinol oxidase subunit I	0	0	54	0	0.537	184.72	NE	41	190.3	344.5	6475.47	0.86	0.1742	1
1386	Dda3937_01883	cydB	Cytochrome d ubiquinol oxidase subunit II	0	0	33	0	0.4848	112.38	NE	27	75.1	139.9	1684.45	0.9	0.3746	1
1387	Dda3937_01882	ybgT	Putative outer membrane lipoprotein	0	0	5	0	0.2	1	NE	4	0	0	0	0	1	1
1388	Dda3937_01881	ybgE	conserved inner membrane protein	0	0	10	0	0.3	71.67	NE	5	1.5	8.8	14.48	2.51	0.3329	1
1389	Dda3937_04501	ybgC	thioesterase	20	0	0	0	0.15	1	ES	13	0.7	0	-4.02	3.16	0.1147	0.99109
1390	Dda3937_01880	tolQ	membrane spanning protein in TolA-TolQ-TolR complex	22	0	0	0	0.0909	1.5	ES	15	1	0	-1.99	1.01	1	1
1391	Dda3937_00557	tolR	membrane spanning protein in TolA-TolQ-TolR complex	12	0	0	0	0.0833	1	ES	12	1	0	-1.99	1.01	1	1
1392	Dda3937_00556	tolA	membrane anchored protein in TolA-TolQ-TolR complex	28	0	0	0	0.1786	1.2	ES	17	0.5	0	-2.09	2.94	0.4311	1
1393	Dda3937_04502	tolB	periplasmic protein	45	0	0	0	0.0222	1	ES	37	0.2	0.4	0.55	0.64	1	1
1394	Dda3937_00559	pal	peptidoglycan-associated outer membrane lipoprotein	13	0	2	0	0.3333	45.8	ES	12	0.7	0	-2.98	2.43	0.418	1
1395	Dda3937_00558	ybgF	SecB-dependent secretory protein	0	0	33	0	0.303	425.2	NE	25	229.3	443.8	3860.18	0.95	0.2376	1
1396	Dda3937_04673	Dda3937_04673	tRNA-Lys	3	0	0	0	0	0	ES	2	0	0	0	0	1	1
1397	Dda3937_04674	Dda3937_04674	tRNA-Lys	3	0	0	0	0	0	ES	2	0	0	0	0	1	1
1398	Dda3937_03983	yqgA	Putative inner membrane protein	0	0	19	0	0.2632	25.4	NE	14	1.6	4.6	24.15	1.55	0.3737	1
1399	Dda3937_03984	nadA	quinolinate synthase%2C subunit A	0	0	24	0	0.4167	264.8	NE	18	104.6	91.8	-204.71	-0.19	0.8785	1
1400	Dda3937_03985	pnuC	predicted nicotinamide mononucleotide transporter	0	0	31	0	0.4516	327.71	NE	21	312	194.1	-2830.34	-0.68	0.4517	1
1401	Dda3937_03986	zitB	zinc efflux system	0	0	36	0	0.4167	339.33	NE	29	211.1	158.1	-1484.23	-0.42	0.6577	1
1402	Dda3937_03987	aroG	Phospho-2-dehydro-3-deoxyheptonate aldolase	0	0	27	0	0.4074	452	NE	19	171.6	151.7	-516.76	-0.18	0.809	1
1403	Dda3937_03988	Dda3937_03988	ISEch6 transposase	0	0	43	0	0.4651	98.15	NE	32	81.6	95.3	465.26	0.22	0.7426	1
1404	Dda3937_03989	gpmA	phosphoglyceromutase 1	24	0	0	0	0.0833	1	ES	15	0.5	0	-2.04	2.97	0.4341	1
1405	Dda3937_03990	cusA	Cobalt-zinc-cadmium resistance protein czcA%3B Cation efflux system protein cusA	0	0	79	0	0.4684	328.89	NE	66	281	308.1	1733.28	0.13	0.8085	1
1406	Dda3937_03991	cusB	Probable Co/Zn/Cd efflux system membrane fusion protein	0	0	35	0	0.4286	344.13	NE	28	288.2	466.2	4626.94	0.69	0.2219	1
1407	Dda3937_03992	Dda3937_03992	Heavy metal RND efflux outer membrane protein%2C CzcC family	0	0	24	0	0.4167	88.5	NE	20	61.7	137.8	1369.66	1.16	0.1301	1
1408	Dda3937_03993	Dda3937_03993	Probable Co/Zn/Cd efflux system membrane fusion protein	0	0	8	0	0.75	306.17	NE	5	170.8	275	625.03	0.69	0.5082	1
1409	Dda3937_03994	Dda3937_03994	hypothetical protein	0	0	19	0	0.2632	1656.4	NE	15	1384	330.5	-10534.5	-2.07	0.3063	1
1410	Dda3937_03995	galM	Aldose 1-epimerase	0	0	31	0	0.3548	220.91	NE	23	179.5	227.8	1061.9	0.34	0.7394	1
1411	Dda3937_03996	galK	galactokinase	0	0	24	0	0.4583	356.73	NE	14	240	190.3	-794.76	-0.33	0.6935	1
1412	Dda3937_03997	galT	galactose-1-phosphate uridylyltransferase	0	0	22	0	0.1818	854.5	NE	16	6	511.7	2022.63	6.41	0.202	1
1413	Dda3937_03998	galE	UDP-glucose-4-epimerase	0	0	43	0	0.4884	619.67	NE	34	438.6	746.7	11708.6	0.77	0.2645	1
1414	Dda3937_03999	modF	ATP-binding component of molybdate ABC transporter	0	0	26	0	0.1538	490	NE	19	265.5	245.4	-241.62	-0.11	0.8714	1
1415	Dda3937_04000	modE	DNA-binding transcriptional dual regulator	0	0	23	0	0.3478	542.5	NE	17	436.2	652	3453.22	0.58	0.4934	1
1416	Dda3937_04001	ybhT	Putative membrane protein	0	0	2	0	0.5	38	NE	2	30.4	63.8	66.77	1.07	0.3288	1
1417	Dda3937_04002	modA	molybdate transporter subunit%3B periplasmic-binding component of ABC superfamily	0	0	28	0	0.4286	94.33	NE	18	62.9	94.8	447.21	0.59	0.4021	1
1418	Dda3937_04003	modB	molybdate transporter subunit%3B membrane component of ABC superfamily	0	0	12	0	0.5833	394.86	NE	7	449.8	380.8	-689.41	-0.24	0.8055	1
1419	Dda3937_04004	modC	molybdate transporter subunit%3B ATP-binding component of ABC superfamily	0	0	21	0	0.2381	87.6	NE	15	1.2	4.7	20.92	1.98	0.8802	1
1420	Dda3937_04005	ybhA	pyridoxal phosphatase / fructose 1%2C6-bisphosphatase	0	0	17	0	0.4118	454.86	NE	13	439.7	241.3	-2380.93	-0.87	0.1941	1
1421	Dda3937_03939	ybhE	6-phosphogluconolactonase	0	0	31	0	0.3226	16.1	NE	24	14.3	16.4	39.02	0.2	0.8558	1
1422	Dda3937_03938	Dda3937_03938	hypothetical protein	0	0	37	0	0.4324	339.31	NE	25	239.6	255.3	315.35	0.09	0.9261	1
1423	Dda3937_03937	Dda3937_03937	putative sugar ABC transporter	0	0	16	0	0.375	35	NE	14	33	51.8	187.51	0.65	0.5401	1
1424	Dda3937_03936	virK	VirK protein	0	0	14	0	0.5	517.86	NE	9	30.5	29.4	-8.48	-0.05	0.9482	1
1425	Dda3937_03935	metG	methionyl-tRNA synthetase	42	0	1	0	0.093	480.75	ES	34	0.6	0.3	-2.87	-1.22	0.5475	1
1426	Dda3937_04503	Dda3937_04503	hypothetical protein	9	0	0	1	0.3	21	ES	9	12.7	1.6	-88.72	-2.99	0.2623	1
1427	Dda3937_03934	mrp	antiporter inner membrane protein	0	0	0	25	0.36	182.33	GA	18	135.3	15.1	-1202.68	-3.17	0.1058	0.94382
1428	Dda3937_03933	udk	uridine/cytidine kinase	0	0	0	18	0.7778	738.57	GA	16	663.4	47.2	-16020.3	-3.81	0.0022	0.07493
1429	Dda3937_03932	dcd	2'-deoxycytidine 5'-triphosphate deaminase	0	0	0	9	0.3333	73.33	GA	7	92.4	0	-369.54	-4.53	0.0202	0.38787
1430	Dda3937_03931	asmA	predicted assembly protein	0	19	0	17	0.2778	7156.4	GD	24	1480	11.5	-23495.2	-7.01	0.012	0.28567
1431	Dda3937_03930	yegH	predicted membrane protein	0	2	31	0	0.4242	362.14	NE	22	486.9	573.8	1391.29	0.24	0.764	1
1432	Dda3937_04504	Dda3937_04504	hypothetical protein	0	0	6	0	0.8333	139.2	NE	3	65.7	509.5	2662.63	2.96	0.442	1
1433	Dda3937_04505	Dda3937_04505	hypothetical protein	0	0	14	0	0.2857	29	NE	12	31.7	73.4	250.45	1.21	0.2921	1
1434	Dda3937_03929	wza	Capsule polysaccharide export protein	0	0	37	0	0.4324	208.69	NE	27	202.8	394.7	4989.21	0.96	0.32	1
1435	Dda3937_03928	wzb	Low molecular weight protein-tyrosine-phosphatase wzb	0	0	10	0	0.6	210.33	NE	7	246.4	625.2	3029.83	1.34	0.3249	1
1436	Dda3937_03927	wzc	Tyrosine-protein kinase wzc	0	0	82	0	0.4024	255.61	NE	64	201.6	381.8	11535.8	0.92	0.0977	0.91089
1437	Dda3937_04506	Dda3937_04506	hypothetical protein	0	20	2	1	0.087	17872.5	GD	21	15110.9	105.8	-60020.4	-7.16	0.4017	1
1438	Dda3937_03926	weaP	Undecaprenyl-phosphate galactose phosphotransferase	0	1	80	0	0.4198	100.76	NE	63	46.1	126.7	4032.11	1.46	0.0205	0.39202
1439	Dda3937_03925	rfbN	O antigen biosynthesis rhamnosyltransferase rfbN	0	54	0	0	0.1296	54.14	GD	45	25	48.3	419.15	0.95	0.519	1
1440	Dda3937_03924	rffG	dTDP-glucose 4%2C6-dehydratase	0	8	27	0	0.1714	313.67	NE	23	317.2	0.5	-3167.27	-9.38	0.0005	0.02482
1441	Dda3937_03923	rffH	Glucose-1-phosphate thymidylyltransferase	0	4	21	0	0.08	875	NE	15	734.4	65.4	-2675.99	-3.49	0.0299	0.48952
1442	Dda3937_03922	rfbC	dTDP-4-dehydrorhamnose 3%2C5-epimerase	0	17	0	0	0.0588	2	GD	13	1.6	1.1	-0.97	-0.53	1	1
1443	Dda3937_03921	rfbD	dTDP-4-dehydrorhamnose reductase	0	22	17	0	0.2821	42.18	GD	32	28	14.9	-314.04	-0.91	0.4945	1
1444	Dda3937_03920	Dda3937_03920	dTDP-rhamnosyl transferase rfbF	69	20	1	0	0.0778	43.43	ES	75	8.9	7.8	-15.69	-0.19	0.8267	1
1445	Dda3937_03919	Dda3937_03919	capsular polysaccharide biosynthesis protein	111	0	0	0	0.036	3	ES	88	1.9	2.1	2.89	0.21	0.8228	1
1446	Dda3937_03918	Dda3937_03918	putative glycosyltransferase	78	0	0	0	0.0256	7	ES	58	0.3	0.5	1.14	1.06	1	1
1447	Dda3937_03266	Dda3937_03266	Mu-like prophage FluMu defective tail fiber protein	53	97	1	0	0.0596	28.89	ES	123	25.9	18.9	-97.16	-0.45	0.7028	1
1448	Dda3937_03267	Dda3937_03267	Membrane protein involved in the export of O-antigen%2C teichoic acid lipoteichoic acids	132	0	4	0	0.0588	94	ES	107	88.8	4.4	-1181.27	-4.33	0.0012	0.04666
1449	Dda3937_03268	Dda3937_03268	Glycosyl transferase%2C group 2 family protein	89	0	0	0	0.0112	6	ES	72	4.2	0	-8.4	-1.07	1	1
1450	Dda3937_04708	Dda3937_04708	dTDP-glucose 4%2C6-dehydratase	0	35	0	0	0.2857	1.3	GD	27	0.8	0	-14.4	4.49	0.0008	0.03363
1451	Dda3937_03269	ugd	UDP-glucose dehydrogenase	0	47	0	0	0.0638	1.33	GD	37	0	0	0	0	1	1
1452	Dda3937_03270	galF	predicted regulatory subunit of UTP--glucose-1-phosphate uridylyltransferase%2C with GalU	0	18	0	0	0.3333	34.17	GD	11	24.8	3	-217.93	-3.04	0.2174	1
1453	Dda3937_03271	Dda3937_03271	Spore maturation protein	0	1	36	0	0.1892	350.86	NE	28	168.2	58.1	-880.99	-1.53	0.3962	1
1454	Dda3937_04507	gnd	gluconate-6-phosphate dehydrogenase%2C decarboxylating	0	53	0	0	0.3585	9.95	GD	36	6.8	0.1	-189.99	-6.91	0	0
1455	Dda3937_03272	Dda3937_03272	hypothetical protein	8	0	0	0	0	0	ES	6	0	0	0	0	1	1
1456	Dda3937_03273	ymcC	Putative regulator	1	0	23	0	0.4583	1250.09	NE	18	937.7	141.2	-14337.4	-2.73	0.3745	1
1457	Dda3937_03274	ymcB	hypothetical protein	0	0	24	0	0.5	348.67	NE	19	283.2	342.1	1414.8	0.27	0.6671	1
1458	Dda3937_03275	Dda3937_03275	Putative outer membrane lipoprotein	0	0	83	0	0.4819	458.2	NE	67	332.9	361.3	1931.94	0.12	0.768	1
1459	Dda3937_03276	yaiC	hypothetical protein	0	0	0	32	0.4375	2282.86	GA	25	426.9	270.6	-3438.1	-0.66	0.4045	1
1460	Dda3937_03277	Dda3937_03277	Transcriptional repressor of aerobactin receptor iutA	0	0	17	0	0.4118	32.43	NE	14	27	61.4	413.58	1.19	0.2788	1
1461	Dda3937_03278	Dda3937_03278	hypothetical protein	0	0	13	0	0.1538	46.5	NE	11	37.7	60.4	90.74	0.68	0.5116	1
1462	Dda3937_03279	Dda3937_03279	Probable short-chain dehydrogenase	0	0	19	0	0.4211	160.5	NE	16	132.7	64.3	-1095.68	-1.05	0.1252	1
1463	Dda3937_03280	ybjX	VirK	0	0	35	0	0.2571	754.22	NE	28	564.5	238	-6531.64	-1.25	0.3763	1
1464	Dda3937_03281	Dda3937_03281	Putative exported protein precursor	0	10	6	0	0.3125	94.2	GD	12	26.4	42.7	195.17	0.69	0.6039	1
1465	Dda3937_04508	Dda3937_04508	hypothetical protein	0	17	0	0	0.2353	22	GD	14	18.5	14.5	-31.9	-0.35	0.6539	1
1466	Dda3937_04509	Dda3937_04509	hypothetical protein	0	20	0	0	0.1	1	GD	17	0.3	20.9	82.37	6.31	0.0671	0.75738
1467	Dda3937_03282	hmuS	Hemin transport protein hmuS	0	0	18	0	0.4444	233.5	NE	15	291.7	525.2	2335.8	0.85	0.6038	1
1468	Dda3937_03283	hmuT	Periplasmic hemin-binding protein	0	0	16	0	0.3125	203	NE	12	230.1	118.9	-667.08	-0.95	0.442	1
1469	Dda3937_03284	hmuU	Hemin ABC transporter%2C permease protein	0	0	13	0	0.2308	32.67	NE	11	13.2	12.1	-12.79	-0.12	0.8929	1
1470	Dda3937_00848	Dda3937_00848	ABC-type hemin transport system%2C ATPase component	0	0	14	0	0.5	39.43	NE	11	37.1	67.4	364.08	0.86	0.3697	1
1471	Dda3937_04510	Dda3937_04510	hypothetical protein	0	0	12	0	0.4167	334.8	NE	12	227.5	193.2	-411.32	-0.24	0.7812	1
1472	Dda3937_00847	Dda3937_00847	hypothetical protein	0	0	11	0	0.6364	438	NE	10	414.2	543.7	1554.95	0.39	0.6256	1
1473	Dda3937_00846	Dda3937_00846	TonB-dependent hemin%2C ferrichrome receptor	0	0	92	0	0.4891	513.31	NE	72	161.1	112.1	-3228.75	-0.52	0.3294	1
1474	Dda3937_00845	Dda3937_00845	6-phosphogluconolactonase	0	0	33	0	0.4242	397.29	NE	25	435.6	540.6	2099.02	0.31	0.6466	1
1475	Dda3937_00844	Dda3937_00844	Non-specific DNA-binding protein Dps / Iron-binding ferritin-like antioxidant protein / Ferroxidase	0	0	13	0	0.5385	32.71	NE	10	19.3	28.1	106.06	0.54	0.7809	1
1476	Dda3937_00843	Dda3937_00843	Peptidase S33%2C tricorn interacting factor 1	0	0	26	0	0.6923	364.22	NE	17	264.2	383.2	2617.59	0.54	0.3599	1
1477	Dda3937_00842	Dda3937_00842	hypothetical protein	0	0	11	0	0.2727	53.33	NE	9	42.2	58.1	95.18	0.46	0.4516	1
1478	Dda3937_00841	Dda3937_00841	hypothetical protein	11	0	1	0	0.25	108	ES	9	1.1	3.1	8.29	1.57	0.1726	1
1479	Dda3937_00840	Dda3937_00840	Transcriptional regulator ahyR/asaR family	0	0	26	0	0.5769	187.4	NE	22	133.8	9606.1	265225	6.17	0.1966	1
1480	Dda3937_00839	Dda3937_00839	ABC transporter%2C permease component	0	0	20	0	0.35	219.86	NE	16	199.4	230	367.81	0.21	0.7729	1
1481	Dda3937_00838	Dda3937_00838	ABC transporter%2C permease component	0	0	16	0	0.375	146.67	NE	14	118.7	188.5	838.3	0.67	0.596	1
1482	Dda3937_00837	Dda3937_00837	Oligopeptide transport ATP-binding protein oppD	0	0	15	0	0.5333	487.12	NE	9	395.4	585.4	1899.78	0.57	0.5817	1
1483	Dda3937_00836	Dda3937_00836	Peptide ABC transporter%2C ATP-binding protein	0	0	27	0	0.2222	618.5	NE	18	124.8	96.1	-229.88	-0.38	0.4225	1
1484	Dda3937_00835	yddS	Dipeptide-binding ABC transporter%2C periplasmic substrate-binding component	0	0	43	0	0.6744	339.76	NE	33	282.3	211.5	-3679.47	-0.42	0.4069	1
1485	Dda3937_00834	amn	AMP nucleosidase	0	0	35	0	0.4571	634.06	NE	27	79.2	109.9	738.63	0.47	0.4997	1
1486	Dda3937_00833	hcpB	Hcp	0	0	14	0	0.4286	92.67	NE	10	146	317	1026.18	1.12	0.3936	1
1487	Dda3937_00832	Dda3937_00832	VgrG protein	0	0	48	0	0.2917	321	NE	41	243.5	198.1	-1360.62	-0.3	0.5904	1
1488	Dda3937_00831	Dda3937_00831	Phospholipase A1	0	0	79	0	0.3418	455.26	NE	67	345.5	293.7	-3005.69	-0.23	0.6989	1
1489	Dda3937_00830	Dda3937_00830	Ankyrin-like protein	42	0	11	0	0.1509	217.5	ES	45	143.2	78.8	-1287.85	-0.86	0.5205	1
1490	Dda3937_00829	Dda3937_00829	Ankyrin-like protein	22	15	0	5	0.1429	394.17	ES	37	381.6	476.2	946.29	0.32	0.7642	1
1491	Dda3937_00828	Dda3937_00828	hypothetical protein	0	3	29	0	0.3125	686.3	NE	23	356.6	324	-717.02	-0.14	0.8926	1
1492	Dda3937_00827	Dda3937_00827	hypothetical protein	0	0	28	0	0.4643	263	NE	23	215.6	188.4	-543.19	-0.19	0.7235	1
1493	Dda3937_04312	Dda3937_04312	Putative membrane protein	37	13	112	0	0.3457	185.34	ES	118	158	188.6	2759.38	0.26	0.6089	1
1494	Dda3937_00826	Dda3937_00826	hypothetical protein	0	36	0	0	0.0556	1	GD	31	0.4	0.6	1.76	0.88	0.7216	1
1495	Dda3937_00825	Dda3937_00825	hypothetical protein	0	3	0	0	0.6667	25	GD	3	19.5	67	189.76	1.78	0.2247	1
1496	Dda3937_00824	Dda3937_00824	Putative membrane protein	0	59	0	0	0.1017	74.83	GD	48	79	104.9	206.91	0.41	0.7732	1
1497	Dda3937_00823	Dda3937_00823	hypothetical protein	0	32	0	0	0.0625	32.5	GD	26	54.3	40.3	-28.1	-0.43	1	1
1498	Dda3937_00822	Dda3937_00822	Putative membrane protein	3	8	43	0	0.2778	97.87	NE	45	48.7	52.8	128.36	0.11	0.8456	1
1499	Dda3937_00821	Dda3937_00821	hypothetical protein%3B Hypothetical protein	28	0	0	0	0	0	ES	23	0	0	0	0	1	1
1500	Dda3937_00820	Dda3937_00820	hypothetical protein	0	0	4	0	0.25	86	NE	4	68.9	155.7	173.51	1.18	0.3381	1
1501	Dda3937_00819	Dda3937_00819	Peptidase M20D%2C amidohydrolase	0	0	36	0	0.3056	487.09	NE	32	398.1	530.4	2646.7	0.41	0.4831	1
1502	Dda3937_00818	Dda3937_00818	hypothetical protein	24	0	0	0	0.0417	2	ES	22	1.5	0	-3.01	0.41	1	1
1503	Dda3937_04511	Dda3937_04511	hypothetical protein	4	0	9	0	0.4615	18.17	NE	11	14.8	29.4	175.64	0.99	0.5694	1
1504	Dda3937_00817	Dda3937_00817	ImpB	0	0	12	0	0.6667	114.25	NE	9	110.2	101.5	-104.1	-0.12	0.8916	1
1505	Dda3937_00816	Dda3937_00816	SciI protein	0	0	39	0	0.6154	429.67	NE	33	399.9	548.5	5943.28	0.46	0.3471	1
1506	Dda3937_00815	Dda3937_00815	hypothetical protein	0	0	9	0	0.6667	430.83	NE	6	527.1	495.8	-250.57	-0.09	0.8017	1
1507	Dda3937_00814	Dda3937_00814	hypothetical protein	0	0	38	0	0.4211	262.06	NE	30	224.7	399	5228.86	0.83	0.2924	1
1508	Dda3937_00813	Dda3937_00813	SciB protein	0	0	14	0	0.5	778.86	NE	11	493.2	6	-6819.62	-6.35	0.2897	1
1509	Dda3937_00812	Dda3937_00812	hypothetical protein	0	0	24	0	0.5833	30.43	NE	15	35.7	72.3	586.21	1.02	0.2876	1
1510	Dda3937_00811	Dda3937_00811	putative lipoprotein	0	0	15	0	0.4	422.33	NE	13	365.1	253	-1120.7	-0.53	0.6447	1
1511	Dda3937_00810	Dda3937_00810	ImpJ	0	0	23	0	0.4348	227.5	NE	15	199.9	319.1	1668.82	0.67	0.523	1
1512	Dda3937_00809	Dda3937_00809	Chemotaxis motB protein	0	0	26	0	0.4231	173.82	NE	18	46	38.4	-135.8	-0.26	0.793	1
1513	Dda3937_00808	Dda3937_00808	ClpB protein	0	0	36	0	0.4167	299.13	NE	35	246.6	178.3	-2051.08	-0.47	0.6636	1
1514	Dda3937_00807	Dda3937_00807	Response regulator of zinc sigma-54-dependent two-component system	0	0	24	0	0.5833	356.64	NE	21	285.7	378	2584.37	0.4	0.4996	1
1515	Dda3937_00806	Dda3937_00806	hypothetical protein	0	0	4	0	0.75	52.33	NE	4	41.4	148.2	640.63	1.84	0.3566	1
1516	Dda3937_00805	Dda3937_00805	hypothetical protein	0	0	19	1	0.5	3073.1	NE	14	193	214.4	342.38	0.15	0.8722	1
1517	Dda3937_00804	Dda3937_00804	IcmF-related protein	0	0	72	0	0.5	542.86	NE	58	346.9	355.7	438.36	0.04	0.956	1
1518	Dda3937_00803	Dda3937_00803	hypothetical protein	0	0	28	0	0.3214	215.33	NE	22	178	127.5	-907.96	-0.48	0.7113	1
1519	Dda3937_00802	Dda3937_00802	hypothetical protein	0	0	37	0	0.3514	143.62	NE	30	92.9	76	-471.85	-0.29	0.6874	1
1520	Dda3937_00801	Dda3937_00801	hypothetical protein	0	0	35	0	0.4286	174.87	NE	30	52.7	89	1088.05	0.76	0.3288	1
1521	Dda3937_00800	Dda3937_00800	D-alanine aminotransferase	0	0	16	0	0.375	81.83	NE	11	60.5	50.5	-80.26	-0.26	0.7967	1
1522	Dda3937_00799	Dda3937_00799	mandelate racemase/muconate lactonizing enzyme family protein	0	0	22	0	0.3636	749.88	NE	15	990.7	339.9	-6508.54	-1.54	0.3398	1
1523	Dda3937_00798	Dda3937_00798	EBNA-1 nuclear protein	0	0	21	0	0.3333	274	NE	14	282.5	346.3	637.53	0.29	0.5915	1
1524	Dda3937_00797	Dda3937_00797	hypothetical protein	0	0	15	0	0.4	293.33	NE	13	237.4	165.7	-860.94	-0.52	0.6483	1
1525	Dda3937_00796	Dda3937_00796	GGDEF domain protein	0	0	75	0	0.3333	612.68	NE	57	85.3	200.8	4619.43	1.23	0.0706	0.77911
1526	Dda3937_00795	Dda3937_00795	hypothetical protein	0	0	13	0	0.3077	32.5	NE	13	25.9	55.2	234	1.09	0.2628	1
1527	Dda3937_00794	Dda3937_00794	ferrous iron permease	0	0	17	0	0.3529	651.67	NE	14	637.2	581.9	-552.83	-0.13	0.8702	1
1528	Dda3937_00793	efeO	component of a tripartite ferrous iron transporter	0	0	30	0	0.4667	457	NE	24	403	396.6	-152.23	-0.02	0.9716	1
1529	Dda3937_00792	efeB	redox component of a tripartite ferrous iron transporter	0	0	24	0	0.4167	166	NE	21	118.5	166.9	968.9	0.49	0.5803	1
1530	Dda3937_04512	Dda3937_04512	hypothetical protein	0	0	5	0	0.6	67.67	NE	4	17.9	41.5	94.48	1.21	0.7114	1
1531	Dda3937_00791	ousA	Proline/betaine transporter	0	0	39	0	0.5385	508.57	NE	29	510.1	344.8	-5619.34	-0.56	0.4509	1
1532	Dda3937_04513	Dda3937_04513	hypothetical protein	0	0	6	0	0.5	1463	NE	3	1808.2	1670.9	-549.3	-0.11	0.8632	1
1533	Dda3937_00790	Dda3937_00790	hypothetical protein	0	0	15	0	0.2667	103.5	NE	12	82.2	123.4	329.38	0.59	0.636	1
1534	Dda3937_00789	Dda3937_00789	hypothetical protein	0	5	9	0	0.4286	198.5	NE	13	161.1	134.7	-317.71	-0.26	0.7284	1
1535	Dda3937_04514	Dda3937_04514	transcriptional regulator-like protein	0	31	0	0	0.1935	2	GD	25	1.3	0.3	-12.39	-2.24	0.1426	1
1536	Dda3937_00788	Dda3937_00788	HipA protein	0	0	91	0	0.4835	385.14	NE	71	320.3	138.9	-13790.7	-1.21	0.2053	1
1537	Dda3937_00787	Dda3937_00787	RND multidrug efflux transporter%3B Acriflavin resistance protein	0	0	50	0	0.36	261.39	NE	40	248.9	234.6	-430.38	-0.09	0.8896	1
1538	Dda3937_00786	Dda3937_00786	Probable RND efflux membrane fusion protein	0	0	20	0	0.25	260.4	NE	13	260.4	354.1	562.43	0.44	0.5756	1
1539	Dda3937_00785	Dda3937_00785	Phosphate regulon transcriptional regulatory protein phoB	0	0	15	0	0.2667	203.25	NE	11	216.9	303.1	516.82	0.48	0.8235	1
1540	Dda3937_00784	Dda3937_00784	Two-component hybrid sensor and regulator	0	0	16	0	0.3125	250.6	NE	13	19.8	9.3	-63.01	-1.09	0.4057	1
1541	Dda3937_00783	Dda3937_00783	LysR-family transcriptional regulator	0	0	10	0	0.3	217.33	NE	7	175	144.5	-182.78	-0.28	0.8338	1
1542	Dda3937_00782	Dda3937_00782	Glyoxalase/bleomycin resistance protein/dioxygenase	0	0	15	0	0.5333	588.62	NE	11	546.9	436.6	-1544.08	-0.32	0.7027	1
1543	Dda3937_00781	Dda3937_00781	putative membrane protein	0	0	22	0	0.3636	264.25	NE	20	203.1	310.4	1717.7	0.61	0.4772	1
1544	Dda3937_00780	Dda3937_00780	Probable ABC transporter ATP binding protein	0	0	33	0	0.3939	1000.77	NE	23	694	479.9	-4710.58	-0.53	0.6316	1
1545	Dda3937_00779	Dda3937_00779	Predicted L-lactate dehydrogenase%2C hypothetical protein subunit YkgG	0	0	16	0	0.3125	75.8	NE	12	51	45.9	-61.11	-0.15	0.8963	1
1546	Dda3937_00778	Dda3937_00778	Predicted L-lactate dehydrogenase%2C Iron-sulfur cluster-binding subunit YkgF	0	0	32	0	0.4375	212.71	NE	27	94.8	116.1	510.31	0.29	0.7007	1
1547	Dda3937_00777	Dda3937_00777	Predicted L-lactate dehydrogenase%2C Fe-S oxidoreductase subunit YkgE	0	0	15	0	0.3333	9.4	NE	11	5.5	8.5	41.29	0.62	0.532	1
1548	Dda3937_00776	Dda3937_00776	Cyclopropane-fatty-acyl-phospholipid synthase	0	0	40	4	0.6136	639.04	NE	31	198.3	211.8	459.37	0.1	0.873	1
1549	Dda3937_00775	Dda3937_00775	Transcriptional regulator%2C AraC family	5	0	0	17	0.2273	2906.8	GA	15	1730.8	476.2	-17564.5	-1.86	0.1193	1
1550	Dda3937_00774	Dda3937_00774	ISEch3 transposase	32	0	0	0	0	0	ES	25	0	0	0	0	1	1
1551	Dda3937_04515	Dda3937_04515	hypothetical protein	7	0	0	0	0	0	ES	6	0	0	0	0	1	1
1552	Dda3937_04516	Dda3937_04516	hypothetical protein	3	0	6	0	0.5556	297.4	NE	7	301.3	199.8	-811.41	-0.59	0.5157	1
1553	Dda3937_00773	yohK	predicted inner membrane protein	0	0	12	0	0.25	667.67	NE	10	544.6	501.3	-259.98	-0.12	0.916	1
1554	Dda3937_00772	Dda3937_00772	Antiholin-like protein LrgA	0	0	12	0	0.5	60.67	NE	10	49.6	60.6	132.27	0.29	0.7172	1
1555	Dda3937_04517	Dda3937_04517	hypothetical protein	0	0	18	0	0.5	432.89	NE	16	84	76.1	-125.82	-0.14	0.808	1
1556	Dda3937_00771	Dda3937_00771	DNA-binding response regulator%2C LuxR family	0	0	11	0	0.5455	111.33	NE	6	60.7	6.5	-216.68	-3.21	0.3484	1
1557	Dda3937_00770	Dda3937_00770	Sensor protein	0	0	26	0	0.4231	185.18	NE	20	15.3	2.6	-203.33	-2.55	0.0121	0.28606
1558	Dda3937_00769	Dda3937_00769	ABC-type nitrate/sulfonate/bicarbonate transport system%2C ATPase component	0	0	20	0	0.5	199.7	NE	14	200.2	20.1	-2160.45	-3.31	0.2006	1
1559	Dda3937_00768	Dda3937_00768	ABC transporter nitrate permease	0	0	34	0	0.4412	316.47	NE	25	283.3	31.4	-7053.95	-3.17	0.003	0.09721
1560	Dda3937_00767	Dda3937_00767	hypothetical protein	9	0	9	0	0.2222	25.25	NE	15	16	47.2	312.64	1.56	0.2281	1
1561	Dda3937_00766	Dda3937_00766	hypothetical protein	0	0	27	0	0.2963	41.62	NE	22	43.2	65.9	272.02	0.61	0.2323	1
1562	Dda3937_00765	Dda3937_00765	Catalase / Peroxidase	0	0	27	0	0.2593	258	NE	19	208.7	242.3	469.69	0.22	0.6601	1
1563	Dda3937_00764	Dda3937_00764	penicillin binding protein%2C peptidoglycan synthetase	0	0	51	0	0.3725	229.47	NE	40	193.2	216	592.93	0.16	0.8332	1
1564	Dda3937_00763	Dda3937_00763	Ubiquinone biosynthesis SAM-dependent O-methyltransferase	0	0	42	0	0.4048	226.94	NE	32	237.4	271.9	897.29	0.2	0.7292	1
1565	Dda3937_00762	Dda3937_00762	periplasmic binding protein for nickel	0	0	74	0	0.3514	311.58	NE	54	289	359.8	3116.87	0.32	0.5347	1
1566	Dda3937_00761	Dda3937_00761	Nickel transport system permease protein	0	0	31	0	0.3548	545.55	NE	26	140.9	168.9	727.67	0.26	0.758	1
1567	Dda3937_00760	Dda3937_00760	nickel ABC transporter%2C inner membrane component	0	0	1	33	0.5588	1108.79	GA	27	458.5	520.1	2093.75	0.18	0.7417	1
1568	Dda3937_00759	Dda3937_00759	Oligopeptide transporter putative ATPase domain protein	0	1	0	26	0.5556	1472.4	GA	20	1218	243.7	-25330	-2.32	0.3973	1
1569	Dda3937_00758	Dda3937_00758	ATP-binding protein of nickel transport system	0	22	13	0	0.3143	106.27	GD	29	61.8	112.4	1214.17	0.86	0.5128	1
1570	Dda3937_00757	Dda3937_00757	Multiple antibiotic resistance protein marR	0	0	14	0	0.5	497.29	NE	8	598.9	473.6	-751.78	-0.34	0.6732	1
1571	Dda3937_00756	Dda3937_00756	Membrane fusion component of tripartite multidrug resistance system	0	0	39	0	0.5128	665.35	NE	31	437	242.1	-5846.29	-0.85	0.4903	1
1572	Dda3937_00755	Dda3937_00755	Inner membrane component of tripartite multidrug resistance system	0	0	39	0	0.3333	257.15	NE	31	215.9	141.4	-1789.5	-0.61	0.5338	1
1573	Dda3937_00754	Dda3937_00754	Right origin-binding protein	0	0	50	0	0.42	481.95	NE	38	145.3	257.9	3605.51	0.83	0.3893	1
1574	Dda3937_04518	Dda3937_04518	hypothetical protein	0	0	17	0	0.5882	158.1	NE	10	203.6	286	988.45	0.49	0.5233	1
1575	Dda3937_00753	yjjA	Putative glycoprotein/receptor	0	3	17	0	0.45	135.33	NE	14	124.6	94.6	-480.52	-0.4	0.6757	1
1576	Dda3937_00752	Dda3937_00752	hypothetical protein	0	41	0	0	0.0732	11	GD	31	4.3	3.1	-14.49	-0.47	0.7307	1
1577	Dda3937_00751	yeaR	Putative cytoplasmic protein	0	24	0	0	0.1667	61	GD	18	19.9	55.3	212.31	1.47	0.3527	1
1578	Dda3937_00750	Dda3937_00750	Putative cytoplasmic protein	0	22	0	0	0.1364	4	GD	20	4.2	5.3	4.29	0.33	1	1
1579	Dda3937_00749	Dda3937_00749	Probable transport transmembrane protein	0	0	57	0	0.3509	349	NE	42	253.3	350.5	4273.63	0.47	0.3931	1
1580	Dda3937_04519	Dda3937_04519	ABC transporter%2C ATP-binding protein%2C MsbA family	0	0	81	0	0.3086	101.84	NE	65	87.5	325.7	10957.1	1.9	0.2645	1
1581	Dda3937_00748	Dda3937_00748	putative salivaricin A modification enzyme%3B amino acid dehydration	0	104	15	0	0.1597	181.58	GD	94	106.5	89.8	-634.09	-0.25	0.8415	1
1582	Dda3937_04520	Dda3937_04520	hypothetical protein	0	0	13	0	0.3846	676.8	NE	12	559.9	346.5	-2134.61	-0.69	0.4191	1
1583	Dda3937_00747	Dda3937_00747	IS%2C phage%2C Tn%3B Phage-related protein and prophages	0	0	13	0	0.3846	676	NE	10	559.1	346.6	-2125.12	-0.69	0.4101	1
1584	Dda3937_04240	Dda3937_04240	tRNA-Asn	0	0	4	0	0	0	NE	4	0	0	0	0	1	1
1585	Dda3937_00746	lacZ	Beta-galactosidase	0	0	83	0	0.3976	139.18	NE	68	116.6	122.5	327.67	0.07	0.9236	1
1586	Dda3937_00745	lacI	Transcriptional repressor of the lac operon	0	0	25	0	0.4	145.7	NE	19	158.7	136	-317.54	-0.22	0.8239	1
1587	Dda3937_00744	Dda3937_00744	Probable aspartate racemase	0	0	20	0	0.6	530	NE	17	459.5	440.3	-423.17	-0.06	0.9359	1
1588	Dda3937_04313	yjiE	Putative transcriptional regulator LYSR-type	0	0	30	0	0.3667	173.73	NE	20	62.5	105.2	938.15	0.75	0.1285	1
1589	Dda3937_04314	gltP	proton glutamate symport protein	0	0	27	9	0.5	402.22	NE	23	255	326.8	1292.65	0.36	0.6584	1
1590	Dda3937_00743	fhlA	DNA-binding transcriptional activator	0	0	42	0	0.4048	279.29	NE	31	196.1	149.2	-1313.34	-0.39	0.555	1
1591	Dda3937_00742	fdhF	Formate dehydrogenase H	0	0	50	0	0.58	290.38	NE	35	196	302.8	4697.55	0.63	0.198	1
1592	Dda3937_00741	hydN	formate dehydrogenase-H%2C [4Fe-4S] ferredoxin subunit	0	0	12	0	0.3333	242.25	NE	9	93.2	186.5	559.78	1	0.3458	1
1593	Dda3937_00740	Dda3937_00740	hypothetical protein	0	0	9	0	0.1111	250	NE	9	199.5	253.4	107.83	0.35	0.6634	1
1594	Dda3937_00739	Dda3937_00739	hypothetical protein	0	0	8	0	0.75	475.67	NE	7	382.2	275.5	-1280.34	-0.47	0.6876	1
1595	Dda3937_00738	Dda3937_00738	hypothetical protein	0	0	21	0	0.2857	943.83	NE	17	734.5	531	-2035.13	-0.47	0.6263	1
1596	Dda3937_00737	hycI	protease involved in processing C-terminal end of HycE	0	0	13	0	0.4615	501.17	NE	8	197	280.9	671.52	0.51	0.7277	1
1597	Dda3937_00736	hyfJ	predicted processing element hydrogenase 4	0	0	13	0	0.5385	206.29	NE	9	216.7	554	3373.02	1.35	0.0661	0.75269
1598	Dda3937_00735	hyfI	hydrogenase 4%2C Fe-S subunit	0	0	20	0	0.4	1020	NE	14	743	801.2	930.39	0.11	0.8343	1
1599	Dda3937_00734	hyfH	hydrogenase 4%2C Fe-S subunit	0	0	8	0	0.375	20.33	NE	6	15.9	12.5	-20.16	-0.34	0.7796	1
1600	Dda3937_00733	hyfG	hydrogenase 4%2C subunit	0	0	41	0	0.5122	384.76	NE	32	368.6	530.6	5507.93	0.53	0.4063	1
1601	Dda3937_00732	hyfF	hydrogenase 4%2C membrane subunit	0	0	41	0	0.6098	156.72	NE	29	63.5	74.5	374.27	0.23	0.7576	1
1602	Dda3937_00731	hyfE	hydrogenase 4%2C membrane subunit	0	0	9	0	0.4444	969.5	NE	9	807.3	325	-3858.51	-1.31	0.0966	0.90691
1603	Dda3937_00730	hyfD	hydrogenase 4%2C membrane subunit	0	0	26	11	0.5405	945.5	NE	31	773.9	190.4	-22174.8	-2.02	0.122	1
1604	Dda3937_00729	hyfC	hydrogenase 4%2C membrane subunit	0	0	0	12	0.3333	376.25	GA	9	8.5	8.7	0.37	0.03	1	1
1605	Dda3937_00728	hyfB	hydrogenase 4%2C membrane subunit	0	0	10	29	0.5897	923.83	GA	31	885.8	249	-24199.8	-1.83	0.4756	1
1606	Dda3937_00727	hyfA	hydrogenase 4%2C 4Fe-4S subunit	0	0	11	0	0.5455	165.17	NE	7	174.7	181.9	57.87	0.06	0.9415	1
1607	Dda3937_04116	Dda3937_04116	[NiFe] hydrogenase metallocenter assembly protein HybG	0	0	1	0	0	0	NE	0	0	0	0	0	1	1
1608	Dda3937_04117	cbl	transcriptional regulator of cysteine biosynthesis (LysR family)	0	0	24	0	0.4583	199.73	NE	18	177.2	214.1	736.43	0.27	0.7306	1
1609	Dda3937_04118	gltP	proton glutamate symport protein	5	0	35	0	0.4	570.12	NE	33	473.8	238.6	-7056.1	-0.99	0.5222	1
1610	Dda3937_04119	ydcF	Protein ydcF	0	0	32	0	0.3125	195.6	NE	27	175.6	156.6	-304.44	-0.17	0.7811	1
1611	Dda3937_04120	ygjR	NAD-dependent oxidoreductase	0	0	71	0	0.3944	111.96	NE	59	100.4	86	-691.96	-0.22	0.7237	1
1612	Dda3937_04121	yghU	predicted glutathionylspermidine-utilizing glutathione transferase	0	0	21	0	0.4286	417.78	NE	18	241.9	56.9	-3329.8	-2.09	0.4533	1
1613	Dda3937_04122	Dda3937_04122	Glycerol dehydrogenase	0	0	29	0	0.3793	906.91	NE	21	537	1154.3	9877.9	1.1	0.4109	1
1614	Dda3937_04123	Dda3937_04123	Taurine transport system permease protein tauC	0	0	20	0	0.55	645.45	NE	16	21.1	34.8	246.45	0.72	0.4362	1
1615	Dda3937_04124	Dda3937_04124	Taurine transport ATP-binding protein tauB	0	0	15	0	0.2667	1120.5	NE	11	0.5	0	-2.08	2.95	0.4301	1
1616	Dda3937_04315	Dda3937_04315	Taurine transporter substrate-binding protein	0	0	32	0	0.3125	216.7	NE	22	167.5	242.9	1055.09	0.54	0.3815	1
1617	Dda3937_02692	Dda3937_02692	malate/lactate dehydrogenase	0	0	22	0	0.2727	39	NE	14	12.5	7.2	-53.33	-0.8	0.5307	1
1618	Dda3937_02691	dcyD	D-cysteine desulfhydrase%2C PLP-dependent	0	0	28	0	0.25	201.71	NE	19	75.5	85.5	99.52	0.18	0.8857	1
1619	Dda3937_02690	Dda3937_02690	Probable aspartate racemase	0	0	14	0	0.2143	197.33	NE	12	156.8	243.3	518.86	0.63	0.4012	1
1620	Dda3937_02689	dcuB	C4-dicarboxylate transporter DcuB	0	2	40	0	0.4762	183.5	NE	25	118	168.8	1320.84	0.52	0.4038	1
1621	Dda3937_02688	Dda3937_02688	Transcriptional regulator	0	0	0	17	0.4118	2195.86	GA	14	1802.8	588.7	-16997	-1.61	0.3873	1
1622	Dda3937_04316	Dda3937_04316	Transcriptional regulator%2C GntR family	0	0	0	32	0.4688	311.27	GA	27	270.9	289.4	519.1	0.1	0.903	1
1623	Dda3937_02687	ydcW	4-aminobutyraldehyde dehydrogenase	0	0	31	1	0.5312	518.82	NE	22	317.4	326.4	179.44	0.04	0.9406	1
1624	Dda3937_02686	ygjG	Ornithine aminotransferase%3B Acetylornithine aminotransferase	0	0	34	0	0.4412	151	NE	25	86.1	116.1	661.23	0.43	0.5426	1
1625	Dda3937_04521	Dda3937_04521	hypothetical protein	0	0	11	0	0.1818	36.5	NE	9	29.7	55.5	103.13	0.9	0.2302	1
1626	Dda3937_04522	Dda3937_04522	Threonine efflux protein	10	0	27	0	0.3243	282.75	NE	31	211.8	283.9	1872.93	0.42	0.5848	1
1627	Dda3937_04317	Dda3937_04317	Putative membrane protein precursor	19	0	0	0	0.0526	2	ES	15	1.6	0	-3.19	0.33	1	1
1628	Dda3937_04083	Dda3937_04083	hypothetical protein	17	0	0	0	0	0	ES	13	0	6	11.92	1.58	1	1
1629	Dda3937_04084	Dda3937_04084	hypothetical protein	16	10	11	0	0.1892	162.29	ES	31	103	103.9	16.72	0.01	0.9901	1
1630	Dda3937_04085	Dda3937_04085	hypothetical protein	0	13	0	0	0.0769	3	GD	8	0	0	0	0	1	1
1631	Dda3937_04086	Dda3937_04086	hypothetical protein	0	2	20	0	0.3636	420.25	NE	16	373.2	328.3	-537.71	-0.18	0.784	1
1632	Dda3937_04087	phnF	Transcriptional regulator PhnF	0	0	21	0	0.5714	714.25	NE	15	615	270.2	-6206.94	-1.19	0.4242	1
1633	Dda3937_04088	phnG	PhnG protein	0	0	9	0	0.4444	5.75	NE	6	5.6	7.3	10.46	0.39	0.6514	1
1634	Dda3937_04089	phnH	PhnH protein	0	0	8	0	0.375	162.67	NE	5	1.1	5.6	18.32	2.41	0.4603	1
1635	Dda3937_04090	phnI	PhnI protein	0	0	27	0	0.2963	599.38	NE	23	474.1	473.5	-7	0	0.9973	1
1636	Dda3937_04091	phnJ	PhnJ protein	0	0	26	0	0.5769	185.93	NE	18	173.8	102.2	-1433.76	-0.77	0.4463	1
1637	Dda3937_04092	phnK	Phosphonates transport ATP-binding protein phnK	0	0	12	0	0.5833	371	NE	9	49.2	97.9	486.74	0.99	0.2635	1
1638	Dda3937_04093	phnL	Phosphonates transport ATP-binding protein phnL	0	0	17	0	0.4118	274.71	NE	14	155.3	101.2	-648.86	-0.62	0.6063	1
1639	Dda3937_04094	phnM	Metal-dependent hydrolase involved in phosphonate metabolism	0	0	27	0	0.3704	150.4	NE	22	120	273.1	3061.99	1.19	0.1741	1
1640	Dda3937_04095	phnN	ATP-binding protein phnN%3B Guanylate kinase	0	0	13	0	0.5385	961.86	NE	11	914.9	568.7	-4154.63	-0.69	0.5836	1
1641	Dda3937_04096	phnP	Metal-dependent hydrolases of the beta-lactamase superfamily I%3B PhnP protein	0	0	10	0	0.6	136	NE	8	33.8	66.3	389.82	0.97	0.356	1
1642	Dda3937_04097	ydbC	Hypothetical oxidoreductase ydbC	0	0	33	0	0.5152	674.47	NE	21	145.9	220	1184.58	0.59	0.5997	1
1643	Dda3937_04098	ycaN	Transcriptional regulator	0	0	30	0	0.3	274.67	NE	24	214.4	307.9	1682.73	0.52	0.6376	1
1644	Dda3937_04099	phnC	ATP-binding component of ABC phosphonate transporter	0	0	17	0	0.4706	239.25	NE	12	221.7	349.9	1795	0.66	0.3591	1
1645	Dda3937_04100	Dda3937_04100	phosphonate ABC transporter%2C periplasmic component PhnD	0	0	27	0	0.3333	253.44	NE	23	220	294	1184.21	0.42	0.5636	1
1646	Dda3937_04101	phnE	phosphonate ABC transporter%2C permease component PhnE	0	0	24	0	0.5	269.33	NE	18	96.9	90.4	-103.85	-0.1	0.9277	1
1647	Dda3937_04102	Dda3937_04102	putative ABC transport membrane permease	0	0	16	0	0.4375	311.29	NE	12	175.1	206.1	433.39	0.23	0.7591	1
1648	Dda3937_04103	Dda3937_04103	hypothetical protein	0	0	1	0	0	0	NE	1	0	0	0	0	1	1
1649	Dda3937_04523	Dda3937_04523	hypothetical protein	0	0	8	0	0.875	687.71	NE	7	557.6	669.5	1567.36	0.26	0.7459	1
1650	Dda3937_02863	Dda3937_02863	CRISPR-associated protein Cas2	0	0	13	0	0.6923	285.67	NE	7	163	274.8	1340.49	0.75	0.5007	1
1651	Dda3937_02862	Dda3937_02862	CRISPR-associated protein Cas1	0	0	35	0	0.4571	535.94	NE	26	219.3	256.7	898.02	0.23	0.7018	1
1652	Dda3937_02861	Dda3937_02861	CRISPR-associated RecB family exonuclease Cas4b	0	0	14	0	0.4286	123.83	NE	11	9.6	18.2	51.68	0.92	0.8345	1
1653	Dda3937_02860	Dda3937_02860	CRISPR-associated protein%2C TM1801 family	0	0	21	0	0.4286	961.44	NE	17	578.8	456.3	-1959.67	-0.34	0.6785	1
1654	Dda3937_02859	Dda3937_02859	CRISPR-associated protein%2C CT1133 family	0	0	46	0	0.5217	344.54	NE	38	163.5	166.5	120.67	0.03	0.9635	1
1655	Dda3937_02858	Dda3937_02858	CRISPR-associated protein%2C CT1134 family	0	0	20	0	0.45	168.44	NE	17	173.8	204.2	425.44	0.23	0.7799	1
1656	Dda3937_02857	Dda3937_02857	CRISPR-associated helicase Cas3	6	0	63	0	0.2899	366.05	NE	49	210.5	214.6	150.45	0.03	0.9753	1
1657	Dda3937_02856	acsF	4-aminobutyrate aminotransferase	0	0	32	0	0.4062	326.62	NE	22	186.8	226.5	555.87	0.28	0.7875	1
1658	Dda3937_02855	acr	TonB-dependent receptor	14	24	66	0	0.3558	445.65	NE	77	390.5	135.2	-17360.2	-1.53	0.0013	0.04972
1659	Dda3937_02854	acsD	putative AcsD	0	8	0	31	0.5897	296.09	GA	29	271.8	236.3	-1420.99	-0.2	0.735	1
1660	Dda3937_02853	acsE	Diaminopimelate decarboxylase	0	0	26	2	0.3214	1741.78	NE	21	36.4	86.4	700.03	1.25	0.2203	1
1661	Dda3937_02852	yhcA	Inner membrane component of tripartite multidrug resistance system	0	0	26	0	0.3846	615	NE	20	204.7	146.9	-1040.49	-0.48	0.6348	1
1662	Dda3937_02851	acsC	achromobactin siderophore NIS synthase	0	0	42	0	0.4048	426.65	NE	29	437.6	557.7	3124.89	0.35	0.5852	1
1663	Dda3937_02850	acsB	2%2C4-dihydroxyhept-2-ene-1%2C7-dioic acid aldolase	0	0	15	0	0.4667	349.57	NE	10	2.1	3.3	7.28	0.65	0.7315	1
1664	Dda3937_02849	acsA	achromobactin siderophore NIS synthase	0	0	43	0	0.3256	378.71	NE	32	246.4	211	-708.2	-0.22	0.6949	1
1665	Dda3937_02848	cbrA	Siderophore staphylobactin ABC transporter%2C substrate-binding protein SirA	0	0	22	0	0.3636	469.38	NE	18	267.9	116.5	-1514.47	-1.2	0.3057	1
1666	Dda3937_02847	cbrB	ferric achromobactin inner membrane permease component	0	0	14	0	0.3571	373.8	NE	10	211	54.9	-936.57	-1.94	0.3266	1
1667	Dda3937_02846	cbrC	ferric achromobactin inner membrane permease component	0	0	21	0	0.4286	61.67	NE	15	60.1	31.7	-340.22	-0.92	0.2234	1
1668	Dda3937_02845	cbrD	ATP binding protein from the ferric achromobactin permease	0	0	18	0	0.3333	321	NE	12	519	151.9	-2202.85	-1.77	0.0614	0.73085
1669	Dda3937_02844	Dda3937_02844	S-adenosylmethionine:2-demethylmenaquinone methyltransferase	0	0	14	0	0.4286	289	NE	11	134.7	125.4	-93.27	-0.1	0.8914	1
1670	Dda3937_02843	Dda3937_02843	Transposase	0	0	10	0	0.4	271	NE	10	224.5	121.1	-826.84	-0.89	0.5177	1
1671	Dda3937_02842	Dda3937_02842	Transcriptional regulator	0	0	18	0	0.6111	260.64	NE	12	54.3	76.3	308.5	0.49	0.7032	1
1672	Dda3937_02841	yncA	GCN5-related N-acetyltransferase	0	0	14	0	0.4286	133.17	NE	12	97.4	205.7	1083.57	1.08	0.2455	1
1673	Dda3937_02840	ypdF	Xaa-Pro dipeptidase	0	0	19	0	0.4211	367.62	NE	14	376.6	649.6	3276.58	0.79	0.2828	1
1674	Dda3937_02839	yhhY	Putative acetyltransferase	0	0	9	0	0.3333	82.67	NE	6	0.7	0.3	-2.36	-1.22	0.7265	1
1675	Dda3937_02838	Dda3937_02838	hypothetical protein	0	0	12	0	0.5833	387.86	NE	11	315.9	219.1	-1356.38	-0.53	0.3871	1
1676	Dda3937_02837	Dda3937_02837	Transposase	0	0	13	0	0.6154	391.88	NE	11	365.1	235.4	-1816.31	-0.63	0.8197	1
1677	Dda3937_02836	Dda3937_02836	HicB-related protein	0	0	9	0	0.5556	863.8	NE	6	998.9	1120.2	727.87	0.17	0.7608	1
1678	Dda3937_02835	Dda3937_02835	Outer membrane protein RomA	0	0	26	0	0.5385	832.57	NE	21	127.7	150	489.8	0.23	0.7796	1
1679	Dda3937_02834	ybhD	LysR family transcriptional regulator YbhD	0	0	31	0	0.3226	92.2	NE	26	82.4	61.7	-372.58	-0.42	0.6822	1
1680	Dda3937_02833	ybhH	hypothetical protein	0	24	25	0	0.2857	180.29	NE	35	59.8	97.3	900.29	0.7	0.4719	1
1681	Dda3937_02832	Dda3937_02832	Putative permease	41	21	16	1	0.2025	271.94	ES	63	164.7	157.2	-225.69	-0.07	0.911	1
1682	Dda3937_04524	Dda3937_04524	Fumarylacetoacetate hydrolase family protein	0	0	0	18	0.0556	9	GA	15	2.3	6	22.39	1.39	0.4756	1
1683	Dda3937_04525	citC_2	citrate lyase synthetase	0	27	0	0	0.0741	82.5	GD	20	44.2	79.5	211.78	0.85	0.6229	1
1684	Dda3937_04526	citD_2	citrate lyase%2C acyl carrier (gamma) subunit	0	3	0	0	0	0	GD	2	0	0	0	0	1	1
1685	Dda3937_04527	citE_2	citrate lyase%2C citryl-ACP lyase (beta) subunit	0	14	0	0	0.2857	69.5	GD	11	56.9	34.6	-178.79	-0.72	0.6084	1
1686	Dda3937_04528	citF_2	citrate lyase%2C citrate-ACP transferase (alpha) subunit	0	19	0	0	0.0526	1	GD	13	0.5	0	-1.02	1.97	1	1
1687	Dda3937_02963	fdnG	formate dehydrogenase-N%2C alpha subunit%2C nitrate-inducible	0	0	69	0	0.3913	254.22	NE	54	197.2	292.4	3807.65	0.57	0.3705	1
1688	Dda3937_02962	fdnH	formate dehydrogenase-N%2C Fe-S (beta) subunit%2C nitrate-inducible	0	0	22	0	0.4545	662.2	NE	16	298.6	253.3	-634.3	-0.24	0.7009	1
1689	Dda3937_02961	fdnI	formate dehydrogenase-N%2C cytochrome B556 (gamma) subunit%2C nitrate-inducible	0	0	18	0	0.3889	598.71	NE	13	422.1	375.9	-738.94	-0.17	0.8309	1
1690	Dda3937_04529	Dda3937_04529	hypothetical protein	6	0	1	0	0.1429	3	ES	5	0	0	0	0	1	1
1691	Dda3937_02960	Dda3937_02960	ISEch1 transposase	46	0	0	0	0	0	ES	30	0	0	0	0	1	1
1692	Dda3937_03030	rafR	Raffinose operon transcriptional regulatory protein rafR	0	0	0	25	0.32	1335	GA	20	990.2	299.1	-12440.3	-1.73	0.1873	1
1693	Dda3937_03029	rafA	Alpha-galactosidase	0	25	0	15	0.4	445.69	GD	35	388.4	168.1	-6607.68	-1.21	0.2529	1
1694	Dda3937_03028	rafB	Lactose permease	0	23	10	0	0.4242	204.93	GD	22	93.5	70	-375.87	-0.42	0.7055	1
1695	Dda3937_03027	Dda3937_03027	Cysteine protease	0	0	40	0	0.6	433.75	NE	27	430.9	422.9	-240.49	-0.03	0.9721	1
1696	Dda3937_03026	Dda3937_03026	Sarcosine oxidase beta subunit	0	0	22	0	0.5909	262.69	NE	18	113.9	193	2057.03	0.76	0.4144	1
1697	Dda3937_03025	Dda3937_03025	Histone acetyltransferase HPA2-like acetyltransferase	0	0	13	0	0.3846	83	NE	8	82.1	107.1	200.07	0.38	0.8394	1
1698	Dda3937_03024	ycdW	D-3-phosphoglycerate dehydrogenase	0	0	19	0	0.5789	450.82	NE	12	399.4	225	-2441.58	-0.83	0.529	1
1699	Dda3937_03023	Dda3937_03023	UPF0310 protein in gntR 5'region	0	0	20	0	0.3	83.67	NE	15	77.5	285.5	2080.09	1.88	0.4009	1
1700	Dda3937_03022	yneF	hypothetical protein	0	0	41	0	0.3659	178.93	NE	31	175	338.9	3933.24	0.95	0.0784	0.80222
1701	Dda3937_04530	Dda3937_04530	hypothetical protein	0	0	9	0	0.2222	1.5	NE	7	1.3	22.1	83.27	4.06	0.2328	1
1702	Dda3937_03021	astB	Alkanesulfonates transport system permease protein	0	0	27	0	0.3333	172	NE	22	68.7	79.6	174.81	0.21	0.8887	1
1703	Dda3937_03020	Dda3937_03020	Biopolymer transport protein ExbD/TolR	0	0	5	0	0.4	1428.5	NE	3	1162.8	1654.4	1966.56	0.51	0.0256	0.44405
1704	Dda3937_03019	Dda3937_03019	MotA/TolQ/ExbB proton channel family protein	0	0	11	0	0.6364	507.43	NE	8	141.2	211.4	702.37	0.58	0.6449	1
1705	Dda3937_03018	tonB	Ferric siderophore transport system%2C periplasmic binding protein TonB	0	23	0	0	0.2174	3	GD	14	2.1	1.8	-2.5	-0.23	0.8586	1
1706	Dda3937_03017	atsR	Alkanesulfonates-binding protein	0	18	19	0	0.2432	108.89	NE	29	74.3	61	-239.39	-0.28	0.7469	1
1707	Dda3937_03016	sftP	TonB-dependent receptor	0	0	69	0	0.4203	162.66	NE	50	131.8	220.9	4993.67	0.75	0.1155	0.99335
1708	Dda3937_03015	Dda3937_03015	hypothetical protein	0	0	58	0	0.5345	418.71	NE	49	333.3	160	-10049.9	-1.06	0.4191	1
1709	Dda3937_03014	Dda3937_03014	hypothetical protein	0	0	24	0	0.4583	611.09	NE	17	353.5	313.3	-804.31	-0.17	0.8184	1
1710	Dda3937_03013	sftR	Transcriptional regulator%2C LysR family	0	0	19	0	0.3158	95.5	NE	15	39.8	40.6	5.17	0.03	0.9615	1
1711	Dda3937_03012	Dda3937_03012	Uncharacterized protein conserved in bacteria	0	0	19	0	0.4737	658.44	NE	13	803.2	552.4	-3009.51	-0.54	0.6872	1
1712	Dda3937_03011	Dda3937_03011	2-Oxobutyrate oxidase%2C putative	0	0	19	0	0.2632	276.2	NE	13	278.1	323.5	363.3	0.22	0.7271	1
1713	Dda3937_03010	Dda3937_03010	Methionine ABC transporter substrate-binding protein	0	0	17	0	0.4118	100	NE	12	35.3	65.8	365.35	0.9	0.3605	1
1714	Dda3937_03009	Dda3937_03009	Methionine ABC transporter ATP-binding protein	0	0	10	0	0.3	23	NE	7	18.4	10	-50.45	-0.88	0.3566	1
1715	Dda3937_03008	Dda3937_03008	Methionine ABC transporter permease protein	0	0	16	0	0.3125	315	NE	14	319.1	382	503.25	0.26	0.7748	1
1716	Dda3937_03007	Dda3937_03007	hypothetical protein	0	19	0	0	0.1053	65.5	GD	16	51.4	56.9	22.13	0.15	0.9387	1
1717	Dda3937_03006	Dda3937_03006	hypothetical protein	0	13	0	0	0	0	GD	11	0	0	0	0	1	1
1718	Dda3937_03005	Dda3937_03005	putative PQQ enzyme repeat protein	0	0	47	0	0.5319	237.88	NE	35	159.2	245.4	3101.84	0.62	0.2443	1
1719	Dda3937_03004	astC	Alkanesulfonates ABC transporter ATP-binding protein / Sulfonate ABC transporter%2C ATP-binding subunit SsuB	0	0	11	0	0.3636	247.75	NE	8	270.9	232.1	-232.78	-0.22	0.7586	1
1720	Dda3937_03003	atsB	Alkanesulfonates transport system permease protein	0	0	38	0	0.3158	1157	NE	24	1235.5	377.4	-13729.1	-1.71	0.4453	1
1721	Dda3937_03002	atsR	Alkanesulfonates-binding protein	0	0	16	0	0.4375	63.43	NE	14	50.5	65.5	210.34	0.38	0.6934	1
1722	Dda3937_03001	sftR	Transcriptional regulator%2C LysR family	0	0	10	0	0.3	117	NE	9	94.9	118.6	142.03	0.32	0.5808	1
1723	Dda3937_03000	cdh	CDP-diacylglycerol phosphotidylhydrolase	0	0	22	0	0.5	73.82	NE	16	72.2	92.7	327.75	0.36	0.6519	1
1724	Dda3937_02999	Dda3937_02999	Transcriptional activator protein lysR	0	0	25	0	0.52	449.69	NE	18	69.2	70.1	21.71	0.02	0.9743	1
1725	Dda3937_02998	Dda3937_02998	Probable periplasmic dipeptide transport protein	0	0	41	0	0.3415	412.43	NE	29	272.9	282.9	140.64	0.05	0.9164	1
1726	Dda3937_02997	Dda3937_02997	Dihydrodipicolinate synthase	0	0	21	0	0.3333	156.71	NE	17	97	181.8	1526.74	0.91	0.2606	1
1727	Dda3937_02996	Dda3937_02996	Inosine-uridine preferring nucleoside hydrolase	0	0	19	0	0.3684	772	NE	13	435.2	371.6	-764.09	-0.23	0.8775	1
1728	Dda3937_02995	Dda3937_02995	Inosine-uridine preferring nucleoside hydrolase	0	0	20	0	0.4	338.88	NE	16	99.1	80.7	-258.45	-0.3	0.7135	1
1729	Dda3937_02994	Dda3937_02994	ABC transporter%2C permease protein	0	0	21	0	0.5238	743.18	NE	17	645.4	412.8	-4652.42	-0.64	0.6399	1
1730	Dda3937_02993	Dda3937_02993	ABC transporter%2C permease protein	0	0	22	0	0.3182	508.86	NE	19	225.5	229.7	58.62	0.03	0.98	1
1731	Dda3937_02992	Dda3937_02992	ABC transporter ATP-binding protein	0	0	21	10	0.3548	1492.82	NE	24	1345.3	187.9	-23146.2	-2.84	0.2977	1
1732	Dda3937_02991	Dda3937_02991	Endo-1%2C4-beta-xylanase	20	0	2	15	0.4054	480.07	ES	29	306.5	284.6	-524.09	-0.11	0.8539	1
1733	Dda3937_02990	Dda3937_02990	hypothetical protein	0	0	25	0	0.56	348.79	NE	22	284	335.7	1448.59	0.24	0.6163	1
1734	Dda3937_02989	tdcB	catabolic threonine dehydratase%2C PLP-dependent	13	0	6	0	0.2105	261	ES	11	98.9	88.4	-63.16	-0.16	0.811	1
1735	Dda3937_02988	Dda3937_02988	putative DNA-binding protein	2	0	10	0	0.4167	133	NE	8	129.2	85.1	-352.87	-0.6	0.6108	1
1736	Dda3937_02987	Dda3937_02987	Multidrug resistance protein B	0	60	15	0	0.2	47.67	GD	53	47	82.6	852.65	0.81	0.2993	1
1737	Dda3937_02986	Dda3937_02986	hypothetical protein	0	0	14	0	0.2857	158.75	NE	11	128	200.7	582.13	0.65	0.5932	1
1738	Dda3937_02985	Dda3937_02985	Chemotaxis protein CheV	0	0	34	0	0.5294	691.78	NE	28	676.1	491.7	-5162.66	-0.46	0.5203	1
1739	Dda3937_02984	Dda3937_02984	hypothetical protein	0	0	6	0	0.5	298	NE	5	355.2	896.2	2163.95	1.34	0.2888	1
1740	Dda3937_02983	Dda3937_02983	Malonate decarboxylase alpha subunit	0	0	42	0	0.4524	371.37	NE	36	315.7	268.7	-1691.84	-0.23	0.6477	1
1741	Dda3937_00365	Dda3937_00365	Triphosphoribosyl-dephospho-CoA synthetase	0	0	15	0	0.4	120.33	NE	11	190.2	402.4	1273.09	1.08	0.169	1
1742	Dda3937_00366	Dda3937_00366	Malonate decarboxylase delta subunit	0	0	6	0	0.3333	813	NE	4	21.4	1.2	-40.32	-4.11	0.334	1
1743	Dda3937_00367	Dda3937_00367	Malonate decarboxylase beta subunit	0	0	22	0	0.4545	619.4	NE	15	613.7	623.8	140.87	0.02	0.9762	1
1744	Dda3937_00368	Dda3937_00368	Malonate decarboxylase gamma subunit	0	0	15	0	0.3333	17	NE	13	11.1	20.8	96.22	0.9	0.2544	1
1745	Dda3937_00369	Dda3937_00369	putative receptor protein	16	0	0	11	0.2222	4312.33	ES	17	46	54.6	85.44	0.25	0.7957	1
1746	Dda3937_00370	Dda3937_00370	Phosphoribosyl-dephospho-CoA transferase	7	0	0	0	0	0	ES	3	0	0	0	0	1	1
1747	Dda3937_00371	Dda3937_00371	Malonyl CoA acyl carrier protein transacylase	19	0	0	0	0.1053	1	ES	14	1	0	-2.05	0.96	1	1
1748	Dda3937_00372	Dda3937_00372	Malonate utilization transcriptional regulator	0	0	23	0	0.5652	97.08	NE	17	73.9	133.9	1079.3	0.86	0.2363	1
1749	Dda3937_04531	Dda3937_04531	hypothetical protein	0	0	4	0	0.25	1	NE	2	0.5	41.3	81.47	6.27	0.332	1
1750	Dda3937_00373	yfeD	Manganese ABC transporter%2C inner membrane permease protein SitD	0	0	21	0	0.4286	84.22	NE	17	75	100.9	414.78	0.43	0.6885	1
1751	Dda3937_00374	yfeC	Manganese ABC transporter%2C inner membrane permease protein SitC	0	0	16	0	0.4375	430.71	NE	13	362	609.3	2967.57	0.75	0.3934	1
1752	Dda3937_00375	yfeB	Manganese ABC transporter%2C ATP-binding protein SitB	0	0	13	2	0.4	3580.17	NE	11	3008.7	329.8	-32146.5	-3.19	0.432	1
1753	Dda3937_00376	yfeA	Manganese ABC transporter%2C periplasmic-binding protein SitA	0	0	37	0	0.3514	262.08	NE	29	149.4	285.8	3273.84	0.94	0.2749	1
1754	Dda3937_00377	Dda3937_00377	Transcriptional regulator	0	0	59	0	0.1695	961.4	NE	46	875.5	258.8	-11101	-1.76	0.1846	1
1755	Dda3937_00378	Dda3937_00378	D-glucarate permease	0	85	0	1	0.1512	70.46	GD	61	54.1	126.7	1597.11	1.23	0.3804	1
1756	Dda3937_00379	Dda3937_00379	3-oxoacyl-[acyl-carrier protein] reductase	0	4	33	0	0.2432	447.33	NE	29	500.1	767.7	2141.02	0.62	0.4933	1
1757	Dda3937_04318	Dda3937_04318	Transketolase%2C N-terminal section	0	0	37	0	0.5676	63.71	NE	29	40.1	58.4	657.4	0.54	0.501	1
1758	Dda3937_00659	Dda3937_00659	Transketolase%2C C-terminal section	0	0	38	0	0.5526	374.48	NE	31	248.1	225.7	-853.24	-0.14	0.8134	1
1759	Dda3937_00658	ycjY	hypothetical protein	0	0	48	0	0.4167	465.6	NE	36	456.6	477.7	675.7	0.07	0.9107	1
1760	Dda3937_00657	Dda3937_00657	NADH-dependent butanol dehydrogenase A	0	0	28	0	0.3929	131.09	NE	21	108.4	109.9	29.51	0.02	0.9852	1
1761	Dda3937_00656	Dda3937_00656	Transcriptional regulator%2C AraC family	0	0	21	0	0.6667	316.71	NE	15	309.9	379.8	1257.23	0.29	0.7365	1
1762	Dda3937_00655	Dda3937_00655	hypothetical protein	0	0	17	0	0.5294	274.67	NE	13	240.2	157.1	-1163.41	-0.61	0.5632	1
1763	Dda3937_00654	Dda3937_00654	Membrane protein	0	0	41	0	0.4634	511.79	NE	34	317.4	249.4	-2586.36	-0.35	0.7056	1
1764	Dda3937_04532	Dda3937_04532	hypothetical protein	0	0	20	0	0.35	378.57	NE	15	353.5	550.9	2368.76	0.64	0.452	1
1765	Dda3937_00653	Dda3937_00653	amino acid ABC transporter periplasmic binding protein (precursor)	0	0	21	0	0.381	1578.5	NE	16	1302.3	386.1	-14659.3	-1.75	0.2285	1
1766	Dda3937_00652	Dda3937_00652	Allophanate hydrolase subunit 1	0	0	20	0	0.3	279.5	NE	17	269.7	463.1	1933.51	0.78	0.1082	0.95437
1767	Dda3937_00651	Dda3937_00651	Allophanate hydrolase subunit 2	0	0	29	0	0.2414	566.29	NE	28	360.1	282.6	-1395.89	-0.35	0.6183	1
1768	Dda3937_00650	Dda3937_00650	Lactam utilization protein LAMB	0	0	24	0	0.3333	158.75	NE	20	82.4	71.3	-155.49	-0.21	0.7817	1
1769	Dda3937_00649	aatA	Aspartate aminotransferase	0	0	43	0	0.4419	160.79	NE	33	141.5	183.4	1172.55	0.37	0.6452	1
1770	Dda3937_00648	nac	Nitrogen assimilation control protein	0	0	32	0	0.4062	314.46	NE	24	232.1	420	4135.47	0.86	0.4242	1
1771	Dda3937_00647	Dda3937_00647	Acetyl-CoA carboxylase%2C biotin carboxyl carrier protein	0	0	11	0	0.2727	3.67	NE	8	1	1.3	0.45	0.28	1	1
1772	Dda3937_00646	Dda3937_00646	Oxidoreductase%2C short chain dehydrogenase/reductase family	0	0	29	0	0.4138	94.5	NE	22	46.2	96.3	1002.18	1.06	0.3068	1
1773	Dda3937_00645	Dda3937_00645	amino acid ABC transporter permease	0	0	29	0	0.5172	323.73	NE	21	429.8	494.7	1167.76	0.2	0.6933	1
1774	Dda3937_00644	Dda3937_00644	amino acid ABC transporter permease	0	0	29	0	0.4138	1212.92	NE	23	928.3	357.6	-14837.2	-1.38	0.328	1
1775	Dda3937_00643	Dda3937_00643	amino acid ABC transporter ATP-binding protein	0	0	22	0	0.4545	29.2	NE	15	23.7	33.2	152.46	0.49	0.4524	1
1776	Dda3937_04319	Dda3937_04319	2-hydroxy-6-oxo-6-phenylhexa-2%2C4-dienoate hydrolase	0	0	43	0	0.5814	756.08	NE	32	503.3	228.8	-10432.7	-1.14	0.3594	1
1777	Dda3937_03579	Dda3937_03579	Dienelactone hydrolase-like enzyme	0	0	51	0	0.3922	231.65	NE	45	170.2	251.6	3093.35	0.56	0.3925	1
1778	Dda3937_04533	Dda3937_04533	hypothetical protein	0	9	0	0	0.1111	1	GD	6	0.3	7.3	28.19	4.77	0.1368	1
1779	Dda3937_03580	Dda3937_03580	Rhs family protein	0	0	35	0	0.2286	130.38	NE	25	158.1	419.1	2609.97	1.41	0.0575	0.72317
1780	Dda3937_03581	Dda3937_03581	hypothetical protein	24	0	6	0	0.0667	40	ES	23	33.1	5.7	-109.48	-2.53	0.4315	1
1781	Dda3937_03582	Dda3937_03582	putative pyridoxamine 5'-phosphate oxidase	0	0	31	0	0.5161	391.06	NE	25	83.1	90.2	169.79	0.12	0.866	1
1782	Dda3937_03583	Dda3937_03583	Glyoxalase family protein	0	0	16	0	0.5625	81.89	NE	9	56.2	87.1	247.09	0.63	0.476	1
1783	Dda3937_03584	ycdJ	Alpha/beta superfamily hydrolase	0	0	35	0	0.4286	236.4	NE	28	262.9	218.8	-969.56	-0.26	0.6645	1
1784	Dda3937_03585	Dda3937_03585	Conserved protein containing a Zn-ribbon-like motif	0	0	17	0	0.2941	244.6	NE	13	89.1	105.3	162.21	0.24	0.6452	1
1785	Dda3937_03586	Dda3937_03586	Transcriptional regulator%2C TetR family	0	0	23	0	0.3913	144.89	NE	18	114.9	61.4	-856.11	-0.9	0.078	0.80222
1786	Dda3937_03587	Dda3937_03587	hypothetical protein	0	0	14	0	0.3571	24.6	NE	14	14.3	29.7	216.45	1.06	0.3378	1
1787	Dda3937_04709	Dda3937_04709	Lipase	0	0	35	0	0.5714	398.35	NE	30	339.3	381.9	1621.81	0.17	0.8328	1
1788	Dda3937_03588	Dda3937_03588	Glutamine amidotransferase%2C class I	0	0	28	0	0.5	381.07	NE	21	230.5	267.5	887.44	0.21	0.7824	1
1789	Dda3937_03589	Dda3937_03589	Transcriptional regulator%2C AraC family	0	0	35	0	0.3714	201.15	NE	31	163.9	169	133.74	0.04	0.9481	1
1790	Dda3937_03590	cynS	Cyanate hydratase	0	0	17	0	0.4118	71.86	NE	16	63.4	159.5	1153.39	1.33	0.361	1
1791	Dda3937_03591	Dda3937_03591	Carbonic anhydrase	0	0	9	0	0.6667	100.5	NE	6	7.5	24.8	138.38	1.72	0.1343	1
1792	Dda3937_03592	Dda3937_03592	Conjugative transfer protein TrbF	0	0	5	0	0	0	NE	5	0	0	0	0	1	1
1793	Dda3937_03593	Dda3937_03593	Conjugative transfer protein TrbI	0	0	18	0	0.5	99.11	NE	13	49.9	106.7	567.46	1.1	0.2252	1
1794	Dda3937_03594	Dda3937_03594	putative transposase	0	0	9	0	0.4444	1840.25	NE	8	1531.5	592.9	-7508.61	-1.37	0.1634	1
1795	Dda3937_03595	Dda3937_03595	Nonribosomal peptide synthetase	0	0	306	0	0.4902	396.67	NE	232	303.5	319.9	4085.61	0.08	0.7514	1
1796	Dda3937_03596	Dda3937_03596	Conjugative transfer protein TrbI	0	0	6	0	0	0	NE	6	0	0	0	0	1	1
1797	Dda3937_03597	Dda3937_03597	Plasmid stabilization system protein	0	0	13	0	0.5385	56.71	NE	12	39.8	72.2	518.44	0.86	0.2522	1
1798	Dda3937_03598	Dda3937_03598	DNA-damage-inducible protein J	0	0	7	0	0.1429	2	NE	6	1.6	1.9	0.51	0.21	1	1
1799	Dda3937_04534	Dda3937_04534	hypothetical protein	7	0	8	0	0.3333	143.2	NE	12	95.4	157.1	740.49	0.72	0.6408	1
1800	Dda3937_03599	Dda3937_03599	hypothetical protein	24	41	0	0	0.0462	9	ES	49	5.2	4.5	-5.32	-0.2	0.8379	1
1801	Dda3937_04535	Dda3937_04535	hypothetical protein	0	5	11	0	0.375	288.67	NE	13	233.8	310	915.14	0.41	0.5817	1
1802	Dda3937_03600	tra8_1	ISEch7 transposase	0	0	38	0	0.3684	142.29	NE	33	18.6	38.6	518.49	1.05	0.1337	1
1803	Dda3937_03601	Dda3937_03601	Radical SAM domain heme biosynthesis protein	0	116	0	0	0.0862	9.3	GD	94	4.3	6.2	45.29	0.53	0.525	1
1804	Dda3937_04536	Dda3937_04536	hypothetical protein	0	6	9	0	0.4667	291.86	NE	10	272.9	344.7	862.45	0.34	0.7926	1
1805	Dda3937_03602	Dda3937_03602	ISCps4%2C transposase	0	0	30	0	0.3667	408.82	NE	25	360.9	597.9	4739.32	0.73	0.2326	1
1806	Dda3937_03603	Dda3937_03603	transposase%2C IS3 family	0	0	87	0	0.3678	243.47	NE	66	212.7	220.1	401.79	0.05	0.9418	1
1807	Dda3937_03604	Dda3937_03604	ISEch13 OrfAB	0	0	25	0	0.24	99.17	NE	19	133.8	287.4	921.59	1.1	0.0344	0.53128
1808	Dda3937_03605	Dda3937_03605	hypothetical protein	0	85	0	0	0.0706	18.5	GD	68	17.7	28.7	109.67	0.69	0.5129	1
1809	Dda3937_04537	Dda3937_04537	hypothetical protein	0	0	14	0	0.2857	50	NE	10	39.7	84.2	356.55	1.09	0.3928	1
1810	Dda3937_00054	Dda3937_00054	DNA-binding protein H-NS	4	0	15	0	0.2105	61.75	NE	12	46.9	59.9	104.03	0.35	0.5508	1
1811	Dda3937_00053	Dda3937_00053	hypothetical protein	23	0	0	0	0.0435	3	ES	19	2.1	19.5	34.7	3.19	0.3363	1
1812	Dda3937_00052	Dda3937_00052	MunI regulatory protein	14	0	2	0	0.125	22.5	ES	13	1.1	0	-2.1	0.93	0.3355	1
1813	Dda3937_00051	Dda3937_00051	ISEch10 OrfB	0	0	30	0	0.3333	150.1	NE	25	95.8	162.4	1332.85	0.76	0.3597	1
1814	Dda3937_00050	Dda3937_00050	ISEch10 OrfA	0	0	11	0	0.1818	210	NE	8	344.1	311.1	-66.11	-0.15	0.333	1
1815	Dda3937_00049	Dda3937_00049	Transposase	0	0	6	0	0.3333	274.5	NE	6	226.2	328.3	408.23	0.54	0.552	1
1816	Dda3937_00048	Dda3937_00048	hcp	0	0	5	0	0.2	548	NE	4	451.4	654.1	405.3	0.53	0.3341	1
1817	Dda3937_04291	Dda3937_04291	tRNA-Asn	0	0	4	0	0	0	NE	4	0	0	0	0	1	1
1818	Dda3937_04538	mtfA	conserved protein	0	0	21	0	0.3333	92.86	NE	18	74.9	97.6	317.65	0.38	0.6699	1
1819	Dda3937_04282	Dda3937_04282	tRNA-Ser	0	0	2	0	0	0	NE	2	0	0	0	0	1	1
1820	Dda3937_03733	Dda3937_03733	putative structure%3B Structural component (Phage or Prophage Related)	0	18	0	0	0.1667	11.33	GD	14	12.3	68.7	225.76	2.48	0.4326	1
1821	Dda3937_03734	Dda3937_03734	Predicted cell-wall-anchored protein SasA (LPXTG motif)	0	8	108	0	0.5172	238.18	NE	87	188.9	240.9	5712.86	0.35	0.3172	1
1822	Dda3937_03735	yqaE	UPF057 membrane protein yqaE	0	0	3	0	0	0	NE	1	0	0	0	0	1	1
1823	Dda3937_03736	Dda3937_03736	Multimeric flavodoxin WrbA	0	0	16	0	0.3125	265.6	NE	9	327.5	552.9	1352.54	0.76	0.5736	1
1824	Dda3937_03737	Dda3937_03737	glycosyl transferase%2C group 2 family protein	0	0	56	0	0.1786	51.6	NE	48	37.2	49.5	269.12	0.41	0.5747	1
1825	Dda3937_03738	Dda3937_03738	cytosolic long-chain acyl-CoA thioester hydrolase family protein	0	0	16	0	0.25	33.25	NE	13	21.4	31	96.2	0.54	0.694	1
1826	Dda3937_03739	moeB	molybdopterin synthase sulfurylase	0	0	15	0	0.4667	94.86	NE	13	63.5	67.8	52.67	0.1	0.9144	1
1827	Dda3937_03740	moeA	molybdopterin biosynthesis protein	0	0	32	0	0.375	288.92	NE	20	450.1	273.9	-1409.16	-0.72	0.5901	1
1828	Dda3937_03741	sfcA	malate dehydrogenase%2C (decarboxylating%2C NAD-requiring) (malic enzyme)	0	0	48	0	0.3958	258.58	NE	37	253.3	153.8	-2585.73	-0.72	0.3486	1
1829	Dda3937_03742	cdd	cytidine/deoxycytidine deaminase	0	0	16	0	0.375	427.17	NE	13	418.7	428.1	94.05	0.03	0.9535	1
1830	Dda3937_03743	yohK	predicted inner membrane protein	0	0	13	0	0.4615	163.83	NE	10	106.6	96.9	-97.34	-0.14	0.8096	1
1831	Dda3937_03744	Dda3937_03744	conserved inner membrane protein	0	0	13	0	0.6923	603.33	NE	8	345.8	170.8	-2100.27	-1.02	0.392	1
1832	Dda3937_03745	bgxA	Beta-glucosidase (Gentiobiase) (Cellobiase) / Beta- xylosidase	0	0	58	0	0.3103	698.33	NE	40	526.2	369.1	-3770.12	-0.51	0.3897	1
1833	Dda3937_03746	Dda3937_03746	hypothetical protein	0	0	8	0	0.25	771	NE	8	646.6	108.6	-2152.05	-2.57	0.3486	1
1834	Dda3937_03747	bioA	adenosylmethionine-8-amino-7-oxononanoate aminotransferase	0	0	31	0	0.3548	151.55	NE	22	186	242.7	793.02	0.38	0.6365	1
1835	Dda3937_03748	bioB	biotin synthase	0	0	30	0	0.4333	150.15	NE	25	131.9	35.5	-2313.17	-1.89	0.0145	0.31249
1836	Dda3937_03749	bioF	8-amino-7-oxononanoate synthase	0	0	27	0	0.4815	393.85	NE	19	291.6	310.5	414.39	0.09	0.9171	1
1837	Dda3937_03750	bioC	predicted methltransferase%2C enzyme of biotin synthesis	0	0	21	0	0.4286	162.11	NE	16	164.1	220.6	791.2	0.43	0.6414	1
1838	Dda3937_03751	bioD	dethiobiotin synthetase	0	0	18	0	0.4444	1026.25	NE	9	118.6	183.5	518.9	0.63	0.5819	1
1839	Dda3937_03752	Dda3937_03752	hypothetical protein	0	0	20	0	0.15	43.67	NE	16	19.8	30.2	41.3	0.6	0.6232	1
1840	Dda3937_03753	uvrB	excinulease of nucleotide excision repair%2C DNA damage recognition component	0	0	46	0	0.4783	229.23	NE	38	172.7	46.1	-5316.14	-1.91	0.0058	0.16809
1841	Dda3937_03754	Dda3937_03754	hypothetical protein	0	0	9	0	0.2222	74.5	NE	8	114.6	123.7	18.07	0.11	1	1
1842	Dda3937_03755	ybhK	predicted transferase with NAD(P)-binding Rossmann-fold domain	0	0	12	0	0.4167	238.2	NE	11	193.7	220.4	267.62	0.19	0.7868	1
1843	Dda3937_03756	Dda3937_03756	hypothetical protein	0	2	11	0	0.4615	116.17	NE	10	136.4	156.2	158.66	0.2	0.8121	1
1844	Dda3937_04539	Dda3937_04539	hypothetical protein	0	6	6	0	0.3333	427.25	NE	9	354.7	247.4	-858.4	-0.52	0.6165	1
1845	Dda3937_03757	Dda3937_03757	putative Cytochrome bd2%2C subunit I	0	0	34	0	0.2647	407	NE	26	346	394	576.53	0.19	0.8364	1
1846	Dda3937_03758	Dda3937_03758	putative Cytochrome bd2%2C subunit II	0	0	22	0	0.5	433.45	NE	14	190.8	193.6	27.67	0.02	0.9259	1
1847	Dda3937_03759	Dda3937_03759	hypothetical protein	0	0	4	0	0	0	NE	4	0	1.9	3.81	-0.07	1	1
1848	Dda3937_03760	Dda3937_03760	hypothetical protein	0	0	19	0	0.2105	190.75	NE	17	126	85.1	-408.33	-0.57	0.6013	1
1849	Dda3937_03761	moaA	molybdopterin biosynthesis protein A	0	0	23	0	0.3478	77.75	NE	14	97.6	77	-165.35	-0.34	0.6447	1
1850	Dda3937_03762	moaB	Molybdenum cofactor biosynthesis protein B	0	0	14	0	0.3571	394	NE	11	390.4	716.7	2610.11	0.88	0.4961	1
1851	Dda3937_03763	moaC	molybdopterin biosynthesis%2C protein C	0	0	7	0	0.7143	172.2	NE	6	171.9	102.6	-554.75	-0.75	0.5585	1
1852	Dda3937_03764	moaD	molybdopterin synthase%2C small subunit	0	0	2	0	0	0	NE	1	0	0	0	0	1	1
1853	Dda3937_03765	moaE	molybdopterin synthase%2C large subunit	0	6	3	0	0.3333	104	GD	6	120.4	130.9	41.96	0.12	0.972	1
1854	Dda3937_03766	sfuA	Ferric iron ABC transporter%2C iron-binding protein	0	11	11	0	0.6364	31.07	NE	21	27.1	20.9	-161.54	-0.38	0.6846	1
1855	Dda3937_03767	sfuB	Ferric iron ABC transporter%2C permease protein	0	0	46	0	0.5652	764.5	NE	33	739.6	246.3	-17757.5	-1.59	0.406	1
1856	Dda3937_03768	sfuC	Ferric iron ABC transporter%2C ATP-binding protein	0	0	15	0	0.5333	91.5	NE	9	84.1	135.2	715.49	0.68	0.5314	1
1857	Dda3937_03769	ybhL	Putative membrane protein	1	0	18	0	0.3158	373.17	NE	14	177.4	172.4	-39.62	-0.04	0.9397	1
1858	Dda3937_04006	Dda3937_04006	ISEch1 transposase	45	0	0	0	0	0	ES	30	0	0	0	0	1	1
1859	Dda3937_04007	ybhO	Cardiolipin synthetase	0	0	31	0	0.3871	217.75	NE	27	44	59.2	332.83	0.43	0.6206	1
1860	Dda3937_04008	ybhP	Endonuclease/Exonuclease/phosphatase family protein	0	0	21	0	0.2857	89.5	NE	18	62.3	57.3	-69	-0.12	0.8582	1
1861	Dda3937_04009	ybhR	YbhR	0	0	26	0	0.4231	72	NE	23	51.4	41.2	-183.56	-0.32	0.6694	1
1862	Dda3937_04010	ybhS	hypothetical protein	0	0	30	0	0.3333	285.2	NE	24	258.2	204.4	-967.48	-0.34	0.6827	1
1863	Dda3937_04011	ybhF	ABC transporter multidrug efflux pump%2C fused ATP-binding domains	0	0	29	0	0.3448	321.1	NE	25	328.1	280.2	-766.08	-0.23	0.7499	1
1864	Dda3937_04012	ybhG	Hypothetical UPF0194 membrane protein ybhG	0	0	26	0	0.3846	78.9	NE	19	67.8	63.7	-74.06	-0.09	0.8979	1
1865	Dda3937_04013	rhlE	Putative ATP-dependent RNA helicase	0	0	25	0	0.44	77.45	NE	20	69.1	34.6	-690.01	-1	0.2358	1
1866	Dda3937_04014	Dda3937_04014	Permease of the drug/metabolite transporter (DMT) superfamily	0	0	21	0	0.5714	138.17	NE	17	112.9	220.7	2372.92	0.97	0.1392	1
1867	Dda3937_04015	Dda3937_04015	hypothetical protein	0	0	12	0	0.5	207.83	NE	11	169.6	158.5	-133.97	-0.1	0.9373	1
1868	Dda3937_02916	Dda3937_02916	Transcriptional repressor of the fructose operon%2C DeoR family	0	0	6	0	0.1667	448	NE	3	0	0	0	0	1	1
1869	Dda3937_02915	Dda3937_02915	opine transporter%2C periplasmic binding protein	0	0	30	0	0.5667	295.41	NE	26	189.4	286.4	3104.86	0.6	0.3521	1
1870	Dda3937_02914	Dda3937_02914	opine transporter%2C ATP-binding component	0	0	13	0	0.3077	66.25	NE	11	53	96.5	348.49	0.87	0.388	1
1871	Dda3937_02913	Dda3937_02913	ABC transporter ATP-binding protein	0	0	12	0	0.3333	193.25	NE	10	7.6	17.7	60.95	1.23	0.351	1
1872	Dda3937_02912	Dda3937_02912	ABC transporter%2C permease protein	0	0	16	0	0.375	134.17	NE	14	92.2	173.4	1137.43	0.91	0.4445	1
1873	Dda3937_02911	Dda3937_02911	opine transporter%2C membrane protein	0	0	27	0	0.3704	205.6	NE	20	133.1	126.6	-103.02	-0.07	0.9313	1
1874	Dda3937_02910	Dda3937_02910	Glycerophosphoryl diester phosphodiesterase	0	0	20	0	0.5	406.4	NE	16	330.4	398.4	1224.57	0.27	0.601	1
1875	Dda3937_04540	Dda3937_04540	Transcriptional regulator	0	0	19	0	0.2632	273.8	NE	14	153	205.3	209.09	0.42	0.5438	1
1876	Dda3937_02908	ytfF	Integral membrane protein	0	0	22	0	0.3182	80.86	NE	16	92.2	57.4	-347.71	-0.68	0.1262	1
1877	Dda3937_02907	Dda3937_02907	Transcriptional regulator%2C AraC family	0	0	24	0	0.5	310.67	NE	17	324.2	444.8	1930.77	0.46	0.5222	1
1878	Dda3937_02906	Dda3937_02906	Tripeptide aminopeptidase	0	0	25	0	0.24	158.67	NE	19	130	152.6	270.78	0.23	0.8033	1
1879	Dda3937_02905	Dda3937_02905	dipeptide binding protein	0	0	52	0	0.4423	225.91	NE	39	196.2	224.4	1016.83	0.19	0.6802	1
1880	Dda3937_02904	dusC	tRNA-dihydrouridine synthase C	0	0	23	0	0.3478	201.38	NE	17	213.3	208.7	-45.54	-0.03	0.967	1
1881	Dda3937_02903	Dda3937_02903	hypothetical protein	0	11	8	0	0.3684	314.43	GD	16	257.7	107.8	-2098.36	-1.26	0.5218	1
1882	Dda3937_02902	Dda3937_02902	hypothetical protein	0	16	0	0	0.125	1.5	GD	16	1.1	4.6	14.04	2.11	1	1
1883	Dda3937_02901	cyaB	Adenylate cyclase	0	26	0	0	0.1538	23.75	GD	21	6.3	9.1	33.1	0.52	0.6575	1
1884	Dda3937_02900	Dda3937_02900	hypothetical protein	0	0	29	0	0.4828	450.21	NE	22	432.7	266.3	-3993.84	-0.7	0.5318	1
1885	Dda3937_02899	pbpG	D-alanyl-D-alanine carboxypeptidase	0	0	24	0	0.4583	445.09	NE	20	287.1	184.6	-1638.65	-0.64	0.536	1
1886	Dda3937_02898	Dda3937_02898	Glutathione S-transferase	0	0	17	0	0.3529	424.33	NE	12	231.4	254.4	138.16	0.14	0.8973	1
1887	Dda3937_02897	Dda3937_02897	Transcriptional repressor of the fructose operon%2C DeoR family	0	0	17	0	0.2353	246.25	NE	11	197.5	336.9	1114.97	0.77	0.5546	1
1888	Dda3937_02896	Dda3937_02896	4-aminobutyrate aminotransferase	0	0	31	0	0.3871	65.08	NE	25	61.4	65.8	88.71	0.1	0.8218	1
1889	Dda3937_02895	bglX	Periplasmic beta-glucosidase	0	0	60	0	0.5333	553.09	NE	51	519.8	338	-9817.33	-0.62	0.3839	1
1890	Dda3937_02894	dinG	ATP-dependent DNA helicase	0	0	39	0	0.4359	127.29	NE	29	143.3	173.6	544.27	0.28	0.7331	1
1891	Dda3937_02893	Dda3937_02893	RTX toxins-like Ca2+-binding protein	0	0	43	0	0.6047	312.96	NE	34	277.7	362.8	3572.56	0.39	0.4753	1
1892	Dda3937_02892	ybiB	predicted transferase/phosphorylase	0	0	21	0	0.3333	428.86	NE	15	273.5	305.9	388.64	0.16	0.8665	1
1893	Dda3937_02891	Dda3937_02891	Oligoendopeptidase F	0	0	44	0	0.3636	93.56	NE	33	120.8	222.6	1831.55	0.88	0.2421	1
1894	Dda3937_02890	Dda3937_02890	Putative phosphatase	0	0	37	0	0.2973	386.55	NE	29	234.3	502.8	4295.64	1.1	0.0718	0.77911
1895	Dda3937_02889	Dda3937_02889	Putative phosphatase	0	0	47	0	0.4468	478.05	NE	39	414.3	380.3	-1357.09	-0.12	0.8491	1
1896	Dda3937_02888	Dda3937_02888	Alpha-N-acetylglucosaminidase	0	0	57	0	0.3509	231.65	NE	48	199.1	243.4	1682.69	0.29	0.5664	1
1897	Dda3937_02887	glnQ	glutamine transporter subunit%3B ATP-binding component of ABC superfamily	0	0	14	0	0.2857	103.75	NE	8	111.3	121.2	59.78	0.12	0.9837	1
1898	Dda3937_02886	glnP	glutamine transporter subunit%3B membrane component of ABC superfamily	0	0	34	0	0.4412	1125.73	NE	29	997	111.9	-24783	-3.16	0.3916	1
1899	Dda3937_02885	glnH	glutamine transporter subunit%3B periplasmic binding component of ABC superfamily	0	0	20	0	0.5	142.2	NE	16	17.7	28.8	177.65	0.7	0.4623	1
1900	Dda3937_04541	Dda3937_04541	hypothetical protein	0	0	13	0	0.2308	14	NE	11	10.8	26.4	93.41	1.29	0.1125	0.97934
1901	Dda3937_02884	dps	Fe-binding and storage protein	9	0	10	0	0.1579	126.67	NE	14	102.3	343.3	1445.99	1.75	0.4512	1
1902	Dda3937_02883	Dda3937_02883	hypothetical protein	0	0	0	17	0.2353	48	GA	14	40.4	1.2	-313.35	-5.03	0.2218	1
1903	Dda3937_02882	rhtA	threonine and homoserine efflux system	0	14	0	17	0.3871	911.5	GA	23	1011.6	419.3	-10661.8	-1.27	0.4298	1
1904	Dda3937_02881	ompX	outer membrane protein	0	8	15	0	0.3913	96.56	NE	19	69.5	111.9	846.71	0.69	0.6338	1
1905	Dda3937_02880	Dda3937_02880	ISEch9 transposase	0	0	40	0	0.475	147.16	NE	34	134	202.6	2057.83	0.6	0.4122	1
1906	Dda3937_02879	Dda3937_02879	Transcriptional regulator%2C MarR family	0	0	13	0	0.6154	94.25	NE	9	101.4	89.3	-144.39	-0.18	0.7791	1
1907	Dda3937_02457	cynX	Cyanate transport protein cynX	0	0	44	0	0.3864	567.59	NE	36	448.6	274.7	-5217.24	-0.71	0.5343	1
1908	Dda3937_02458	Dda3937_02458	Transcriptional regulator%2C LysR family	0	6	21	0	0.3704	115.1	NE	21	103.6	150	834.65	0.53	0.6346	1
1909	Dda3937_02459	Dda3937_02459	Lactam utilization protein LAMB	9	16	13	0	0.2632	106	GD	29	86.5	132.9	927.18	0.62	0.5901	1
1910	Dda3937_02460	Dda3937_02460	Biotin carboxyl carrier protein	15	0	0	0	0.0667	1	ES	11	0	0	0	0	1	1
1911	Dda3937_02461	Dda3937_02461	Biotin carboxylase	4	0	31	0	0.2	223.43	NE	28	182.4	163.6	-262.47	-0.16	0.8588	1
1912	Dda3937_02462	Dda3937_02462	Allophanate hydrolase subunit 1 family	0	0	31	0	0.3871	231.83	NE	21	58.3	112.7	1089.45	0.95	0.4398	1
1913	Dda3937_02463	Dda3937_02463	Allophanate hydrolase subunit 2	0	0	27	0	0.4444	86.92	NE	16	78.5	168.9	1265.64	1.11	0.1738	1
1914	Dda3937_02464	Dda3937_02464	Small heat shock protein	0	0	18	0	0.3889	354.57	NE	16	254.2	358.4	1667.5	0.5	0.5901	1
1915	Dda3937_04542	Dda3937_04542	hypothetical protein	7	0	26	0	0.1515	165	NE	25	35.7	75	313.88	1.07	0.3993	1
1916	Dda3937_03428	Dda3937_03428	hypothetical protein	33	0	0	0	0	0	ES	26	0	0	0	0	1	1
1917	Dda3937_03429	Dda3937_03429	hypothetical protein	12	0	13	0	0.16	213.25	NE	21	238.7	8.1	-1383.66	-4.88	0.2746	1
1918	Dda3937_03430	Dda3937_03430	ABC transporter%2C ATP-binding protein	0	0	23	0	0.3913	261.22	NE	16	130.9	334.8	2446.3	1.35	0.3582	1
1919	Dda3937_03431	Dda3937_03431	ABC transporter%2C ATP-binding protein	0	0	30	0	0.3667	242.73	NE	25	192.4	285.9	2057.06	0.57	0.462	1
1920	Dda3937_03432	Dda3937_03432	Outer membrane efflux family protein	0	0	44	0	0.5455	512.08	NE	33	420.4	234.3	-8187.07	-0.84	0.587	1
1921	Dda3937_03433	Dda3937_03433	Probable RND efflux membrane fusion protein	0	0	40	0	0.425	311.94	NE	35	249.5	195.4	-1730.56	-0.35	0.6419	1
1922	Dda3937_03434	Dda3937_03434	hypothetical protein	0	0	47	0	0.4681	252.82	NE	35	272.1	3723.1	103530	3.77	0.3856	1
1923	Dda3937_03435	pemB	Possible pectinesterase	0	0	39	0	0.4615	547.5	NE	35	450.7	573.6	4176.63	0.35	0.4804	1
1924	Dda3937_04322	ydgC	conserved inner membrane protein associated with alginate biosynthesis	0	0	17	0	0.7059	589.5	NE	13	618.1	622.7	72.98	0.01	0.9891	1
1925	Dda3937_03436	Dda3937_03436	hypothetical protein	0	0	13	0	0.6923	334.67	NE	10	311.6	99.5	-2969.41	-1.65	0.1239	1
1926	Dda3937_04543	Dda3937_04543	hypothetical protein	0	0	12	0	0.4167	331.6	NE	10	267.9	98.8	-1690.53	-1.44	0.2295	1
1927	Dda3937_03437	Dda3937_03437	hypothetical protein	0	0	20	0	0.3	237.33	NE	18	191.4	283.5	1104.62	0.57	0.5921	1
1928	Dda3937_03438	Dda3937_03438	oligopeptide transporter	0	0	53	0	0.4717	620.08	NE	45	555.8	251.8	-13983.4	-1.14	0.2449	1
1929	Dda3937_03439	Dda3937_03439	oligopeptide transporter	0	0	26	0	0.5	130.62	NE	22	110.5	191.9	1955.39	0.8	0.2291	1
1930	Dda3937_01248	Dda3937_01248	Oligopeptide ABC transporter%2C permease protein	0	0	12	0	0.75	128.44	NE	9	56.4	145.9	1253.51	1.37	0.3132	1
1931	Dda3937_01247	Dda3937_01247	ABC transporter%2C ATPase component	0	0	29	0	0.3103	401.33	NE	23	403.3	182.7	-3088.85	-1.14	0.5927	1
1932	Dda3937_01246	Dda3937_01246	oligopeptide ABC transporter	0	0	24	0	0.375	247.67	NE	18	228.8	221.6	-114.74	-0.05	0.9706	1
1933	Dda3937_01245	Dda3937_01245	Transcriptional regulator%2C MarR family	0	0	10	0	0.7	226.43	NE	10	161.4	243.6	1315.41	0.59	0.6047	1
1934	Dda3937_01244	Dda3937_01244	lipoprotein%2C putative	0	3	9	0	0.25	417.67	NE	7	550.4	559.3	17.83	0.02	0.6629	1
1935	Dda3937_01243	Dda3937_01243	hypothetical protein	0	10	0	0	0.2	6	GD	8	4.3	29.4	100.75	2.79	0.4304	1
1936	Dda3937_01242	Dda3937_01242	Integral membrane protein	0	7	18	0	0.48	455.67	NE	23	299.5	271.5	-840.3	-0.14	0.8464	1
1937	Dda3937_01241	Dda3937_01241	Alkanal monooxygenase alpha chain	0	0	29	0	0.2759	28.38	NE	24	9.3	19.6	205.98	1.08	0.2352	1
1938	Dda3937_01238	arsC	Arsenate reductase	0	0	26	0	0.5	109.08	NE	20	68.2	121.3	1061.4	0.83	0.3781	1
1939	Dda3937_01237	Dda3937_01237	Glutathione S-transferase%2C theta	0	0	32	0	0.4688	191.33	NE	24	171.3	187.6	358.86	0.13	0.87	1
1940	Dda3937_01236	Dda3937_01236	Oxidoreductase	0	0	16	27	0.5116	1707.73	GA	35	547	363.6	-6602.32	-0.59	0.4894	1
1941	Dda3937_01235	Dda3937_01235	Transcriptional regulator%2C LysR family%2C in glycolate utilization operon	0	0	46	0	0.3913	192.39	NE	39	163.9	276.8	3837.67	0.76	0.1899	1
1942	Dda3937_01234	Dda3937_01234	Putative transposase	2	0	21	0	0.3043	103.29	NE	19	82.5	145.1	876.75	0.81	0.0654	0.75162
1943	Dda3937_01233	Dda3937_01233	hypothetical protein	0	93	0	0	0.043	74.25	GD	72	38.3	95.5	686.73	1.32	0.2985	1
1944	Dda3937_04544	Dda3937_04544	hypothetical protein	0	8	15	0	0.087	181.5	NE	16	284.1	395.6	222.94	0.48	0.3283	1
1945	Dda3937_01232	Dda3937_01232	hypothetical protein	0	0	15	0	0.1333	443	NE	11	732.5	628.3	-208.4	-0.22	0.6593	1
1946	Dda3937_01231	Dda3937_01231	hypothetical protein	0	0	9	0	0.5556	162.2	NE	6	136.5	335.2	1589.32	1.3	0.2348	1
1947	Dda3937_04545	Dda3937_04545	hypothetical protein	0	0	13	0	0.5385	21.86	NE	11	17.5	32	202.84	0.87	0.3868	1
1948	Dda3937_04546	Dda3937_04546	hypothetical protein	0	0	11	0	0.6364	295.29	NE	10	245.7	126.9	-1664.32	-0.95	0.5655	1
1949	Dda3937_01230	Dda3937_01230	hypothetical protein	0	0	8	0	0.625	129.8	NE	7	130.6	195.3	518.17	0.58	0.5024	1
1950	Dda3937_01229	Dda3937_01229	hypothetical protein	0	0	23	0	0.4783	132.82	NE	21	107.3	160.8	1178.16	0.58	0.6035	1
1951	Dda3937_04547	Dda3937_04547	Transposase	0	32	0	0	0.125	7.5	GD	26	4.8	6.4	16.09	0.42	0.6515	1
1952	Dda3937_04548	Dda3937_04548	hypothetical protein	0	5	5	0	0.2	176.5	NE	8	140.3	395.7	1021.55	1.5	0.3189	1
1953	Dda3937_04549	Dda3937_04549	hypothetical protein	0	0	17	0	0.5882	52.7	NE	16	42.7	48.3	111.72	0.18	0.767	1
1954	Dda3937_02201	Dda3937_02201	hypothetical protein	0	0	22	0	0.5455	81	NE	16	75.4	116.1	731.26	0.62	0.382	1
1955	Dda3937_02200	Dda3937_02200	Lysozyme	0	0	58	0	0.4655	222.52	NE	50	177.1	219.9	2227.53	0.31	0.6022	1
1956	Dda3937_02199	Dda3937_02199	hypothetical protein	0	0	5	0	0.2	1	NE	2	0	1.4	2.71	-0.56	1	1
1957	Dda3937_02198	Dda3937_02198	DNA primase traC	0	0	75	0	0.2533	740.89	NE	59	598.7	5089.7	161675	3.09	0.4601	1
1958	Dda3937_02197	Dda3937_02197	hypothetical protein	0	0	16	0	0.375	163.17	NE	13	129.3	266.6	1648.1	1.04	0.1904	1
1959	Dda3937_02196	Dda3937_02196	hypothetical protein	0	0	3	0	0.3333	71	NE	3	55.7	230.7	350.17	2.05	0.3418	1
1960	Dda3937_02195	Dda3937_02195	Putative prophage protein	0	0	26	0	0.3846	417.3	NE	20	355.8	406.8	817.07	0.19	0.7401	1
1961	Dda3937_02194	Dda3937_02194	hypothetical protein	0	0	30	0	0.2667	172.12	NE	23	137.6	204.3	1066.36	0.57	0.5402	1
1962	Dda3937_02193	Dda3937_02193	hypothetical protein	0	0	17	0	0.1176	154	NE	13	126	154.7	114.83	0.3	0.8626	1
1963	Dda3937_02192	Dda3937_02192	Phage-related protein	0	0	6	0	0.3333	38	NE	6	29.7	102	289.36	1.78	0.0709	0.77911
1964	Dda3937_02191	Dda3937_02191	hypothetical protein	64	0	5	6	0.1067	3450.5	ES	63	0.5	7.6	113.72	4.04	0.0304	0.49597
1965	Dda3937_02190	intA	Phage integrase	0	24	20	4	0.375	200.83	GD	37	79.2	130.6	1027.96	0.72	0.3744	1
1966	Dda3937_04253	Dda3937_04253	tRNA-Pro	0	0	2	0	0	0	NE	2	0	0	0	0	1	1
1967	Dda3937_02189	yejM	predicted hydrolase%2C inner membrane	0	19	8	21	0.3125	3974	GA	34	4160.3	15.4	-99477.9	-8.08	0	0
1968	Dda3937_02188	yejL	conserved protein	0	5	0	0	0.2	1	GD	2	0	0	0	0	1	1
1969	Dda3937_04323	yejK	nucleotide associated protein	0	5	23	0	0.3571	193.3	NE	25	158.4	92	-1327.17	-0.78	0.4293	1
1970	Dda3937_03817	ypdA	putative sensor protein	0	0	53	0	0.3585	380.79	NE	48	315	503.8	6417.53	0.68	0.2905	1
1971	Dda3937_03818	ypdB	Autolysin response regulator	0	0	25	0	0.44	368.82	NE	25	255.3	223.2	-834.38	-0.19	0.7908	1
1972	Dda3937_03819	yhjX	Oxalate/formate antiporter	2	0	34	0	0.5	449.72	NE	28	380.1	330.7	-1284.45	-0.2	0.8131	1
1973	Dda3937_03820	rplY	50S ribosomal subunit protein L25	13	0	0	0	0.1538	1	ES	9	0	0	0	0	1	1
1974	Dda3937_04324	yejH	predicted ATP-dependet helicase	0	0	39	0	0.4615	177.28	NE	30	137.1	173.5	1166.23	0.34	0.5871	1
1975	Dda3937_03821	yecH	hypothetical protein	0	0	9	0	0.6667	735.67	NE	7	727.1	623.2	-1039.19	-0.22	0.7948	1
1976	Dda3937_03822	rsuA	16S rRNA pseudouridylate 516 synthase	0	0	20	0	0.25	306.4	NE	17	302.1	1176.9	6998.52	1.96	0.2484	1
1977	Dda3937_03823	bcr	bicyclomycin/multidrug efflux system	0	0	36	0	0.5278	131.32	NE	27	79.4	130.9	1647.61	0.72	0.1765	1
1978	Dda3937_04550	Dda3937_04550	hypothetical protein	0	0	13	0	0.3077	906.5	NE	12	745.2	534.8	-1683.12	-0.48	0.6535	1
1979	Dda3937_04551	Dda3937_04551	hypothetical protein	0	0	13	0	0.4615	50.83	NE	12	35.5	50.1	203.62	0.5	0.702	1
1980	Dda3937_03824	yejG	predicted protein	0	0	11	0	0.3636	32.25	NE	9	20.6	36.2	156.47	0.82	0.4841	1
1981	Dda3937_03825	yejF	Putative ABC transporter ATP-binding protein	0	0	31	0	0.4194	424.31	NE	23	210.4	298.3	1582.09	0.5	0.5238	1
1982	Dda3937_03826	yejE	predicted oligopeptide transporter subunit%3B membrane component of ABC superfamily	0	0	34	0	0.3235	70	NE	27	34.8	84.8	1098.29	1.28	0.0466	0.63208
1983	Dda3937_03827	yejB	predicted oligopeptide transporter subunit%3B membrane component of ABC superfamily	0	0	38	0	0.4737	203	NE	28	74.4	173.1	2764.31	1.22	0.2257	1
1984	Dda3937_03828	yejA	predicted oligopeptide transporter subunit%3B periplasmic-binding component of ABC superfamily	0	0	73	0	0.411	453.13	NE	54	292.7	426.3	6146.65	0.54	0.311	1
1985	Dda3937_03829	spr	predicted peptidase%2C outer membrane lipoprotein	0	0	24	0	0.375	159	NE	21	122.7	418.7	4735.97	1.77	0.3801	1
1986	Dda3937_03830	Dda3937_03830	hypothetical protein	0	0	16	0	0.375	871.33	NE	14	140.8	220.6	958.43	0.65	0.6229	1
1987	Dda3937_03831	yeiU	undecaprenyl pyrophosphate phosphatase	0	0	27	0	0.2222	230.33	NE	19	188.7	150.1	-463.45	-0.33	0.5906	1
1988	Dda3937_03832	yeiR	predicted enzyme	0	0	22	0	0.3636	19.12	NE	17	20.4	22.5	24.99	0.14	0.8892	1
1989	Dda3937_04552	yeiP	predicted translation elongation factor	0	0	26	0	0.5	253.15	NE	20	263.7	407.5	2876.46	0.63	0.4003	1
1990	Dda3937_03629	Dda3937_03629	Translation elongation factor P-related protein	0	0	15	0	0.6667	554.9	NE	13	485.6	244.5	-4340.63	-0.99	0.2575	1
1991	Dda3937_03628	Dda3937_03628	Transcriptional regulator%2C IclR family	0	0	40	0	0.475	199.05	NE	32	202.3	108	-2828.69	-0.91	0.3371	1
1992	Dda3937_03627	Dda3937_03627	Peptidase M20D%2C amidohydrolase	0	31	59	0	0.2556	168.35	NE	70	142.5	193.1	2224.59	0.44	0.4652	1
1993	Dda3937_03626	sotA	sugar efflux transporter	0	0	35	0	0.3714	128	NE	33	92.1	118.1	729.56	0.36	0.6733	1
1994	Dda3937_03625	fruB	IIA and HPr components of fructose-specific PTS enzyme	0	0	22	0	0.3636	145.75	NE	19	137.1	120.8	-228	-0.18	0.8426	1
1995	Dda3937_03624	fruK	fructose-1-phosphate kinase	0	0	21	0	0.2381	44	NE	14	6.3	0	-25.14	-0.65	0.0283	0.47835
1996	Dda3937_03623	fruA	PTS system%2C fructose-specific IIB component / PTS system%2C fructose-specific IIC component	0	0	18	21	0.2564	2092.5	GA	29	1801.8	145.2	-29818.7	-3.63	0.1515	1
1997	Dda3937_03622	Dda3937_03622	hypothetical protein	0	0	0	27	0.3704	632.9	GA	24	526.9	150.4	-7529.46	-1.81	0.453	1
[truncated: 2,669 more rows]
